# Supplementary material for: 2,2,2-Tribromo-N-(4-chloro­phen­yl)acetamide
Source: Acta Crystallogr Sect E Struct Rep Online. 2009 Aug 15;65(Pt 9):o2172. doi: 10.1107/S1600536809032139 (PMC2969889; doi:10.1107/S1600536809032139)
Supplement: Supplementary file 2 [file e-65-o2172-Isup2.hkl]

# 
# h,k,l, Fc-squared, Fo-squared, sigma(Fo-squared) and status flag 
# 
data_I
_shelx_title ' TBA4 PBCA' 
_shelx_refln_list_code          4 
_shelx_F_calc_maximum      481.27 
_exptl_crystal_F_000      1520.00 
_reflns_d_resolution_high  0.8001 
 
loop_ 
 _symmetry_equiv_pos_as_xyz 
 'x, y, z' 
 '-x+1/2, -y, z+1/2' 
 'x+1/2, -y+1/2, -z' 
 '-x, y+1/2, -z+1/2' 
 '-x, -y, -z' 
 'x-1/2, y, -z-1/2' 
 '-x-1/2, y-1/2, z' 
 'x, -y-1/2, z-1/2' 
 
_cell_length_a     9.7332 
_cell_length_b    10.2462 
_cell_length_c    23.8980 
_cell_angle_alpha  90.000 
_cell_angle_beta   90.000 
_cell_angle_gamma  90.000 
 
_shelx_F_squared_multiplier     1.000 
 
loop_ 
 _refln_index_h 
 _refln_index_k 
 _refln_index_l 
 _refln_F_squared_calc 
 _refln_F_squared_meas 
 _refln_F_squared_sigma 
 _refln_observed_status 
   2   0   0    47385.69    49883.25     71.36 o 
   4   0   0    72765.73    65713.80    113.73 o 
   6   0   0    99944.99    89291.48    162.62 o 
   8   0   0      309.27      340.21     63.09 o 
  10   0   0     1357.51     1710.79     95.71 o 
  12   0   0     2128.76     2138.88    125.75 o 
   2   1   0     2019.94     1810.33     16.26 o 
   4   1   0    24794.07    21629.72    251.38 o 
   6   1   0     6057.86     5106.56     23.47 o 
   8   1   0     6166.52     5298.24    152.24 o 
  10   1   0     1442.74     1511.85     63.59 o 
  12   1   0      267.36      329.73    108.61 o 
   0   2   0   174138.72   107094.46    583.26 o 
   2   2   0    25418.10    21848.19    393.53 o 
   4   2   0     3890.99     3893.24    106.72 o 
   6   2   0    25268.33    23277.14    156.08 o 
   8   2   0      555.23      474.70     42.21 o 
  10   2   0      319.78      434.58    101.91 o 
  12   2   0     1044.88     1051.19    113.89 o 
   2   3   0      353.88      225.13     13.68 o 
   4   3   0     6379.44     5591.06     66.17 o 
   6   3   0       58.09       90.18     21.74 o 
   8   3   0      562.03      519.66     73.50 o 
  10   3   0      875.67      791.63     91.33 o 
   0   4   0      217.53      195.44     21.80 o 
   2   4   0     5786.92     6280.52    160.04 o 
   4   4   0     6843.18     6403.49     54.08 o 
   6   4   0       77.06      256.62     47.31 o 
   8   4   0      775.78      583.94     78.87 o 
  10   4   0      217.81      126.29     99.57 o 
   2   5   0      242.05      556.38     18.22 o 
   4   5   0     1646.81     1756.86    142.23 o 
   6   5   0       45.15       96.34     37.12 o 
   8   5   0       28.08        2.58     93.42 o 
  10   5   0       89.46       22.23     93.47 o 
   0   6   0     1653.83     1480.87     31.15 o 
   2   6   0     1508.86     1542.17     50.56 o 
   4   6   0       19.64       18.43     37.46 o 
   6   6   0     4340.50     4176.37    220.14 o 
   8   6   0      160.79       -8.83     98.15 o 
  10   6   0      425.58      587.77    129.31 o 
   2   7   0     2975.09     3047.85     38.15 o 
   4   7   0     3475.45     2798.66     48.91 o 
   6   7   0     1067.88      726.95     80.91 o 
   8   7   0     1090.26     1177.81    107.65 o 
  10   7   0       51.82       60.88    126.65 o 
   0   8   0    64645.64    61786.86    191.45 o 
   2   8   0     5038.74     4340.27    135.25 o 
   4   8   0     9863.84    10003.84    197.08 o 
   6   8   0     7196.92     7190.19     70.65 o 
   8   8   0      220.49      183.67     87.03 o 
   2   9   0       44.30      111.17     51.07 o 
   4   9   0     2437.77     2863.68     94.64 o 
   6   9   0      413.95      330.46     94.50 o 
   8   9   0      319.27      564.13    117.14 o 
   0  10   0      813.95      409.43     87.31 o 
   2  10   0     1678.76     2172.62     64.98 o 
   4  10   0      683.34      698.34     93.08 o 
   6  10   0       34.30       65.57    106.25 o 
   2  11   0      406.20      614.20    108.76 o 
   4  11   0       15.64      172.62    109.50 o 
   6  11   0       16.29       85.44    116.36 o 
   0  12   0       51.58      310.88    102.98 o 
   2  12   0       38.52      236.41    108.40 o 
   4  12   0      510.56      890.60    130.62 o 
   1   1   1     4406.47     5092.68     78.94 o 
   2   1   1    38741.12    41428.09    682.39 o 
   3   1   1     6387.53     6341.13     76.52 o 
   4   1   1    15235.27    14108.81    132.77 o 
   5   1   1     9261.26     8719.78     65.06 o 
   6   1   1       72.46        9.19     11.55 o 
   7   1   1     6732.47     6008.66     86.54 o 
   8   1   1      280.19      157.99     31.75 o 
   9   1   1      954.76      864.86     38.02 o 
  10   1   1      741.93      580.02     42.73 o 
  11   1   1      820.58      906.88     58.57 o 
  12   1   1       14.24      -15.61     77.01 o 
   0   2   1    10101.80     8522.13    110.29 o 
   1   2   1     7480.94     7838.76     84.29 o 
   2   2   1     3350.25     2956.10     48.28 o 
   3   2   1      256.69      416.07     13.08 o 
   4   2   1      988.53     1263.50     27.33 o 
   5   2   1       84.95       36.78      8.93 o 
   6   2   1    10800.91     9852.49     76.38 o 
   7   2   1      251.94      150.32     24.82 o 
   8   2   1      154.54      149.35     30.15 o 
   9   2   1       18.83      -14.79     35.11 o 
  10   2   1     1267.64     1226.20     65.37 o 
  11   2   1       31.99       41.42     74.73 o 
  12   2   1      391.85      467.89     98.14 o 
   1   3   1      620.92      823.33      8.49 o 
   2   3   1      408.25      640.52     19.57 o 
   3   3   1     1015.24      832.39     26.63 o 
   4   3   1    17546.59    16393.54    127.32 o 
   5   3   1        3.92       -5.54     11.49 o 
   6   3   1     3601.61     3140.12     30.20 o 
   7   3   1        3.00        4.90     27.17 o 
   8   3   1     1303.62     1324.09     58.75 o 
   9   3   1       17.03        7.41     62.43 o 
  10   3   1      348.07      329.72     72.88 o 
  11   3   1       23.66       46.63     73.82 o 
   0   4   1   231618.23   163918.38   1866.52 o 
   1   4   1      454.29      431.85      9.45 o 
   2   4   1    24911.80    23991.06    218.40 o 
   3   4   1      378.14      451.27      9.32 o 
   4   4   1    31561.63    27949.67    240.32 o 
   5   4   1     1166.32     1110.70     23.00 o 
   6   4   1    32214.51    30009.74    331.40 o 
   7   4   1      610.80      576.03     53.82 o 
   8   4   1      120.08       68.34     59.90 o 
   9   4   1        8.39      -26.39     63.69 o 
  10   4   1     1210.09     1447.00     74.67 o 
  11   4   1       31.94       26.17    103.10 o 
   1   5   1       43.81       22.80      9.57 o 
   2   5   1      122.88       84.29      9.90 o 
   3   5   1      204.14      112.28     16.99 o 
   4   5   1    11874.67    10077.69     78.96 o 
   5   5   1      634.73      524.89     25.78 o 
   6   5   1     1189.01      804.64     29.33 o 
   7   5   1       19.23       13.46     34.85 o 
   8   5   1     1833.40     1460.75     58.46 o 
   9   5   1      240.29      182.31     68.65 o 
  10   5   1      762.10      874.85     73.31 o 
  11   5   1       52.76       41.97     72.68 o 
   0   6   1       99.57      276.93     20.00 o 
   1   6   1     1346.55     1294.65     13.32 o 
   2   6   1     7453.00     7272.86    145.80 o 
   3   6   1      260.98      341.03     20.24 o 
   4   6   1     2113.85     1644.83     28.02 o 
   5   6   1        3.84        1.24     28.74 o 
   6   6   1     1375.37     1282.36     34.30 o 
   7   6   1      624.55      547.39     34.89 o 
   8   6   1      554.28      690.92     61.59 o 
   9   6   1      125.09      200.62     71.32 o 
  10   6   1       90.35      161.51     88.35 o 
   1   7   1     4449.19     4315.72     66.65 o 
   2   7   1     3023.94     3015.04     52.64 o 
   3   7   1     3358.24     3208.80     28.98 o 
   4   7   1     1303.61     1700.58     40.17 o 
   5   7   1     1501.77     1485.40     35.31 o 
   6   7   1      542.01      720.92     35.87 o 
   7   7   1      263.90      358.17     37.99 o 
   8   7   1      109.62      139.57     66.27 o 
   9   7   1      286.74      416.56     72.61 o 
  10   7   1       88.52      218.54     98.33 o 
   0   8   1      741.46     1694.73    157.29 o 
   1   8   1      214.10      236.96     33.58 o 
   2   8   1      471.06      630.07     33.04 o 
   3   8   1       94.34      161.34     38.88 o 
   4   8   1      683.39      823.75     43.23 o 
   5   8   1      227.85      281.05     35.77 o 
   6   8   1      122.13      397.54     41.48 o 
   7   8   1       48.17       62.61     41.31 o 
   8   8   1      571.67      524.19     73.33 o 
   9   8   1       31.21       65.92     68.70 o 
   1   9   1      105.70       97.59     37.21 o 
   2   9   1      845.25      785.89     38.36 o 
   3   9   1      471.17      464.37     44.65 o 
   4   9   1       70.14      221.74     62.91 o 
   5   9   1      113.96      139.10     59.23 o 
   6   9   1       44.04      238.30     65.04 o 
   7   9   1      197.13      218.74     46.34 o 
   8   9   1      195.84      269.12     78.46 o 
   0  10   1      904.26      549.85     60.10 o 
   1  10   1       84.96      129.78     42.98 o 
   2  10   1      388.81      569.79     50.81 o 
   3  10   1       34.79      110.11     68.12 o 
   4  10   1      762.43      784.91     70.61 o 
   5  10   1      421.28      451.42     70.27 o 
   6  10   1       74.02      193.15     71.22 o 
   7  10   1       41.03       59.98     69.06 o 
   1  11   1      784.66     1018.32     56.62 o 
   2  11   1       35.68      123.25     56.61 o 
   3  11   1      206.15      314.59     72.89 o 
   4  11   1      581.54      503.13     79.08 o 
   5  11   1       56.73      189.54     73.69 o 
   6  11   1      397.54      411.39     79.39 o 
   0  12   1     3010.11     3413.63    120.80 o 
   1  12   1        9.52      176.90     64.68 o 
   2  12   1     1184.07     1251.48    110.28 o 
   3  12   1       12.32      214.51     85.34 o 
   4  12   1      469.29      623.97     87.65 o 
   1   0   2    11698.63    15075.96     49.76 o 
   2   0   2    15705.13    18585.82    299.48 o 
   3   0   2     3288.45     4249.61     90.66 o 
   4   0   2    25136.63    20709.27     84.41 o 
   5   0   2     1993.38     1945.07     81.00 o 
   6   0   2    11013.82     9415.34    190.34 o 
   7   0   2     1601.08     1795.52     61.59 o 
   8   0   2     1003.53     1057.50     43.31 o 
   9   0   2      223.22      215.80     51.82 o 
  10   0   2      372.70      627.53     69.94 o 
  11   0   2      264.00      251.04     70.91 o 
  12   0   2       44.45       55.08     89.27 o 
   1   1   2      720.24     1445.49     82.63 o 
   2   1   2      191.30      318.82     17.02 o 
   3   1   2        2.02        6.99      6.89 o 
   4   1   2    26977.01    24849.98    185.88 o 
   5   1   2     1315.88     1198.96     18.92 o 
   6   1   2     1431.89     1200.44     31.76 o 
   7   1   2      505.14      449.44     19.56 o 
   8   1   2      445.44      342.82     30.82 o 
   9   1   2      632.83      630.74     37.59 o 
  10   1   2      859.56      969.58     42.42 o 
  11   1   2       64.23       64.28     53.94 o 
  12   1   2       28.26      107.84     84.25 o 
   0   2   2     2309.86     2036.50     15.59 o 
   1   2   2      115.05      207.49     14.34 o 
   2   2   2    14787.53    13196.85    123.44 o 
   3   2   2      531.41      585.28     14.85 o 
   4   2   2     4336.81     4457.48     30.43 o 
   5   2   2     1644.25     1424.58     27.87 o 
   6   2   2      194.76      223.67     19.49 o 
   7   2   2     2724.91     2660.94     78.35 o 
   8   2   2       26.10       12.15     29.92 o 
   9   2   2     1270.13     1334.75     54.29 o 
  10   2   2      162.69      211.98     65.47 o 
  11   2   2      367.28      397.65     75.44 o 
   1   3   2    43670.51    42627.06    273.97 o 
   2   3   2    31141.85    30130.38    165.28 o 
   3   3   2    46118.07    44020.89    680.21 o 
   4   3   2    15305.69    15044.07    294.72 o 
   5   3   2    15523.49    14173.27    186.23 o 
   6   3   2     3307.80     2879.06     72.65 o 
   7   3   2    11118.50    10119.78    361.75 o 
   8   3   2     2003.15     1784.88     59.56 o 
   9   3   2     2326.04     2362.04     64.22 o 
  10   3   2      759.04      784.86     75.19 o 
  11   3   2      581.15      674.66     79.13 o 
   0   4   2      427.12      318.20     24.60 o 
   1   4   2       95.35      103.45      7.74 o 
   2   4   2      352.41      316.49      8.30 o 
   3   4   2      940.89      872.13     10.59 o 
   4   4   2      589.34      541.58     16.21 o 
   5   4   2        0.96      -10.55     22.23 o 
   6   4   2     1165.53     1218.54     36.78 o 
   7   4   2        2.61       27.94     50.82 o 
   8   4   2        7.97       19.44     57.28 o 
   9   4   2        8.32       42.07     64.55 o 
  10   4   2       13.85       24.77     75.14 o 
  11   4   2        9.03       32.68     68.95 o 
   1   5   2    15798.69    15328.47    129.60 o 
   2   5   2    17069.10    15160.26    144.92 o 
   3   5   2    23116.37    23556.37    261.57 o 
   4   5   2     5728.34     5588.96     87.15 o 
   5   5   2     4266.84     3812.76     72.19 o 
   6   5   2     1220.64     1393.66     29.89 o 
   7   5   2     4853.84     5109.64     64.82 o 
   8   5   2     1087.88     1092.57     66.12 o 
   9   5   2      664.68      725.58     68.89 o 
  10   5   2      677.01      781.18    101.85 o 
  11   5   2      180.39      250.14     80.95 o 
   0   6   2       10.51       12.17     14.38 o 
   1   6   2     1313.59     1239.88     20.46 o 
   2   6   2     7222.63     7010.73    119.20 o 
   3   6   2      661.50      547.34     20.46 o 
   4   6   2     1106.69     1063.48     32.26 o 
   5   6   2     1334.66     1187.06     48.59 o 
   6   6   2       52.63       96.38     32.05 o 
   7   6   2     1270.04     1227.98     36.81 o 
   8   6   2      234.61      489.52     65.55 o 
   9   6   2      661.55      811.89     79.25 o 
  10   6   2       44.53      240.35     91.62 o 
   1   7   2     4762.60     5474.24     78.59 o 
   2   7   2       22.30        3.06     25.65 o 
   3   7   2      743.48      854.07     24.08 o 
   4   7   2     4849.71     4021.29     51.00 o 
   5   7   2      473.74      616.26     34.03 o 
   6   7   2      826.15      683.67     44.06 o 
   7   7   2      141.61      229.72     39.39 o 
   8   7   2       76.03      179.04     98.41 o 
   9   7   2        6.42       50.78     76.36 o 
  10   7   2      375.94      575.05    101.55 o 
   0   8   2    20456.37    20765.36    172.75 o 
   1   8   2      451.72      463.75     33.89 o 
   2   8   2     3797.16     3270.64    143.86 o 
   3   8   2      404.44      433.52     39.44 o 
   4   8   2     3139.74     3542.16    124.21 o 
   5   8   2      249.10      272.29     37.41 o 
   6   8   2     1173.79     1534.60     44.08 o 
   7   8   2      311.66      356.74     44.32 o 
   8   8   2       16.17      145.50    119.72 o 
   9   8   2       33.02       29.56     90.18 o 
   1   9   2      824.07      928.41     39.18 o 
   2   9   2       39.64        5.86     43.47 o 
   3   9   2       29.54       32.40     44.41 o 
   4   9   2     1447.46     1680.25     62.84 o 
   5   9   2      132.69      245.09     62.98 o 
   6   9   2      742.82      608.29     64.17 o 
   7   9   2       10.42       58.10     50.45 o 
   8   9   2      664.47      573.37     73.39 o 
   0  10   2     1387.04     1621.88     65.17 o 
   1  10   2        8.30       24.51     46.62 o 
   2  10   2     1833.56     1977.94     76.99 o 
   3  10   2       96.50      127.72     67.25 o 
   4  10   2      534.05      605.76     70.13 o 
   5  10   2       14.62      102.31     69.33 o 
   6  10   2       27.81      151.04     70.28 o 
   7  10   2      103.06      144.05     74.08 o 
   1  11   2     1534.66     1500.14     58.48 o 
   2  11   2      368.62      509.55     54.07 o 
   3  11   2      339.98      569.11     73.17 o 
   4  11   2       25.85      220.79     76.04 o 
   5  11   2      304.61      382.27     71.96 o 
   6  11   2       32.20      183.29     79.80 o 
   0  12   2      158.83      502.46    112.82 o 
   1  12   2        4.29      176.95     80.74 o 
   2  12   2       31.93      166.73     73.43 o 
   3  12   2      166.64      301.68    126.63 o 
   4  12   2       98.00      127.20    122.57 o 
   1   1   3    45712.57    50396.67    238.22 o 
   2   1   3    35310.64    43320.35    688.59 o 
   3   1   3    84822.11    90284.48    742.13 o 
   4   1   3     5490.49     4221.23     47.12 o 
   5   1   3     4040.18     3798.25     94.68 o 
   6   1   3     6172.44     5572.00    165.02 o 
   7   1   3     8018.26     7694.68    124.53 o 
   8   1   3     1935.64     1800.63     44.08 o 
   9   1   3     7053.70     6759.09    213.19 o 
  10   1   3        2.76       39.00     42.28 o 
  11   1   3      270.90      280.65     55.88 o 
  12   1   3      186.42      305.91     96.80 o 
   0   2   3     4802.95     5732.04     76.04 o 
   1   2   3        8.28        8.62      7.74 o 
   2   2   3    91271.95    88901.15    422.73 o 
   3   2   3       17.93       62.10      8.95 o 
   4   2   3    12863.66    12762.56    126.63 o 
   5   2   3     9424.24     8800.62    216.13 o 
   6   2   3        7.73        1.14     16.99 o 
   7   2   3      141.27       78.51     26.32 o 
   8   2   3     1852.60     2069.40     37.07 o 
   9   2   3     2916.95     2521.71     63.53 o 
  10   2   3      174.88      177.59     70.28 o 
  11   2   3      706.98      765.53    112.16 o 
   1   3   3    20428.20    20748.80    127.29 o 
   2   3   3      408.89      627.11      9.01 o 
   3   3   3     1371.84     1156.18     11.44 o 
   4   3   3     7468.28     6975.11     98.06 o 
   5   3   3     2539.03     2117.40     43.06 o 
   6   3   3     2716.14     2236.40     84.70 o 
   7   3   3      323.99      236.11     30.23 o 
   8   3   3      605.77      679.11     82.11 o 
   9   3   3      818.60      990.88     84.40 o 
  10   3   3      642.98      749.48     70.83 o 
  11   3   3      107.34      109.25     74.12 o 
   0   4   3    50253.14    44578.48    269.87 o 
   1   4   3     6246.83     6802.97     84.05 o 
   2   4   3       17.91       46.88      8.68 o 
   3   4   3       66.03      107.34      6.40 o 
   4   4   3       42.01       76.38     16.98 o 
   5   4   3      134.98      204.50     23.25 o 
   6   4   3     3227.40     3083.47     72.47 o 
   7   4   3     2326.60     2240.98    114.83 o 
   8   4   3     1856.47     1822.13     61.08 o 
   9   4   3      268.99      221.97     60.39 o 
  10   4   3      401.69      252.02     80.13 o 
  11   4   3      135.41      138.00     72.27 o 
   1   5   3       49.27       54.34     10.45 o 
   2   5   3      453.95      511.40     11.20 o 
   3   5   3      399.42      463.83     14.29 o 
   4   5   3     6168.30     5988.52    101.09 o 
   5   5   3      693.39      574.83     27.23 o 
   6   5   3      565.46      430.28     28.68 o 
   7   5   3      188.37      183.08     37.92 o 
   8   5   3      310.18      330.18     61.33 o 
   9   5   3      195.48      176.13     73.11 o 
  10   5   3      224.71      448.62    133.48 o 
  11   5   3      137.23      166.69     85.96 o 
   0   6   3      478.42      599.08     16.58 o 
   1   6   3       29.33       20.89     11.76 o 
   2   6   3    10708.59     9578.47    131.50 o 
   3   6   3      611.36      494.66     21.91 o 
   4   6   3     3241.81     2357.77     45.70 o 
   5   6   3     2745.86     2420.79     78.03 o 
   6   6   3        2.30        8.26     31.88 o 
   7   6   3      296.92      286.15     35.09 o 
   8   6   3      212.87      401.33     69.57 o 
   9   6   3      595.63      749.52    149.77 o 
  10   6   3       62.31      139.88    111.56 o 
   1   7   3     6530.24     5987.92     77.38 o 
   2   7   3     2427.52     2443.72     75.19 o 
   3   7   3     7370.61     6723.79    148.57 o 
   4   7   3      816.17     1045.75     37.79 o 
   5   7   3     3417.96     3221.81     46.66 o 
   6   7   3      533.88      652.79     37.43 o 
   7   7   3     1919.65     2110.11     88.44 o 
   8   7   3       29.11       85.49     74.78 o 
   9   7   3      662.61      876.38     85.61 o 
  10   7   3       41.11      158.79     91.39 o 
   0   8   3      840.37     1188.48    116.08 o 
   1   8   3      107.86      134.67     39.17 o 
   2   8   3      178.23      111.33     39.00 o 
   3   8   3       47.63       72.37     38.83 o 
   4   8   3        4.40       -5.63     40.59 o 
   5   8   3        1.24       18.44     35.96 o 
   6   8   3        2.88       10.10     37.23 o 
   7   8   3      585.38      584.15     44.54 o 
   8   8   3      113.31      177.74     79.11 o 
   9   8   3       13.82       17.82     77.36 o 
   1   9   3      846.17      716.59     44.85 o 
   2   9   3      944.87      855.63     46.51 o 
   3   9   3     2088.47     1906.81     50.07 o 
   4   9   3       72.53      202.20     62.19 o 
   5   9   3      126.55      138.63     60.63 o 
   6   9   3      383.88      538.60     49.27 o 
   7   9   3      412.48      379.18     59.36 o 
   8   9   3       58.67       70.36     87.78 o 
   0  10   3       26.52       49.07     83.45 o 
   1  10   3      552.51      631.92     63.50 o 
   2  10   3     2678.69     3183.23     57.09 o 
   3  10   3       48.04       96.97     61.47 o 
   4  10   3      758.60      839.57    141.35 o 
   5  10   3      489.61      539.04     70.45 o 
   6  10   3      171.88      176.04    110.16 o 
   7  10   3      143.86      314.13    112.41 o 
   1  11   3     1256.24     1978.87    154.68 o 
   2  11   3        9.14       82.11     66.46 o 
   3  11   3      697.65     1253.20    105.70 o 
   4  11   3      181.30      261.31    109.82 o 
   5  11   3      663.72     1160.67    119.95 o 
   6  11   3      120.13      268.63    116.20 o 
   0  12   3     1242.53     1596.74    118.35 o 
   1  12   3       26.24      106.90     81.39 o 
   2  12   3      219.06      218.07    104.47 o 
   3  12   3      128.14      195.26    123.04 o 
   4  12   3       50.54      139.49    110.98 o 
   0   0   4    10893.45    11972.19    263.55 o 
   1   0   4    23994.87    31149.95    331.35 o 
   2   0   4    50792.63    57316.79    148.05 o 
   3   0   4      758.94      669.88     14.52 o 
   4   0   4    50367.80    61077.16    151.92 o 
   5   0   4       74.89       31.90     17.15 o 
   6   0   4     3338.38     3160.29    157.92 o 
   7   0   4       52.20       43.91     53.50 o 
   8   0   4    18794.31    17108.65    540.92 o 
   9   0   4      176.41      310.21     57.56 o 
  10   0   4     1124.27      808.65     80.47 o 
  11   0   4       51.13       19.46     66.37 o 
  12   0   4       49.14       -9.82     80.93 o 
   1   1   4     6140.69     7102.34     66.73 o 
   2   1   4     1824.47     1811.32     49.44 o 
   3   1   4     3766.93     4244.68     93.09 o 
   4   1   4     3653.11     3556.36     97.99 o 
   5   1   4     1856.37     1869.34     15.97 o 
   6   1   4      390.79      428.10     30.11 o 
   7   1   4      596.50      526.14     43.82 o 
   8   1   4       14.04       40.62     31.88 o 
   9   1   4       15.06      102.53     38.33 o 
  10   1   4      118.68      209.97     43.56 o 
  11   1   4       35.74       21.45     53.47 o 
  12   1   4       40.44       15.23     79.72 o 
   0   2   4     2587.46     2317.78    117.09 o 
   1   2   4     1368.14     1665.43     27.53 o 
   2   2   4   112780.07   116000.38   3234.95 o 
   3   2   4     1034.37     1064.43     33.23 o 
   4   2   4    29621.29    32481.94    151.87 o 
   5   2   4     5752.23     5888.28     48.99 o 
   6   2   4      421.64      322.74     23.94 o 
   7   2   4     1601.70     1401.12     41.60 o 
   8   2   4     5380.49     5590.92    112.32 o 
   9   2   4      210.12      187.47     50.42 o 
  10   2   4      243.06      281.88     72.20 o 
  11   2   4      243.22      327.63     82.88 o 
   1   3   4    18617.29    19489.84    251.17 o 
   2   3   4    28438.80    28560.33     96.70 o 
   3   3   4    24674.04    24664.12    353.57 o 
   4   3   4      993.26      882.06     26.83 o 
   5   3   4     5279.06     4951.26    115.12 o 
   6   3   4     8125.39     7596.55    404.99 o 
   7   3   4     1369.24     1103.51    121.24 o 
   8   3   4     1988.44     1853.02     60.46 o 
   9   3   4      591.53      663.87     90.49 o 
  10   3   4      262.04      239.50     71.63 o 
  11   3   4      271.58      307.59     77.58 o 
   0   4   4     1224.66     1193.01     18.05 o 
   1   4   4        9.00        9.27     10.23 o 
   2   4   4       61.65      212.84     13.61 o 
   3   4   4      205.26      155.38      9.70 o 
   4   4   4      174.50      161.66     21.05 o 
   5   4   4        3.44       19.35     34.97 o 
   6   4   4      994.86      877.74     40.45 o 
   7   4   4      170.10      186.28     54.35 o 
   8   4   4      200.29      289.90     74.11 o 
   9   4   4      162.40      209.30     70.47 o 
  10   4   4        0.16       37.03     77.14 o 
  11   4   4       55.98       52.76     77.22 o 
   1   5   4     1128.73     1141.34     29.14 o 
   2   5   4    12223.22    11544.08    193.97 o 
   3   5   4     8031.49     7587.27    110.13 o 
   4   5   4      684.33      735.85     28.86 o 
   5   5   4     2136.32     2063.39     77.46 o 
   6   5   4     4791.74     5338.70     56.20 o 
   7   5   4      609.18      668.42     44.37 o 
   8   5   4     1306.75     1202.43    152.34 o 
   9   5   4      213.56      242.48     75.11 o 
  10   5   4      257.73      223.24     74.88 o 
  11   5   4      115.32      106.76     83.39 o 
   0   6   4     4852.61     4319.07    126.28 o 
   1   6   4       87.43       96.28     12.50 o 
   2   6   4    34142.48    30737.54    308.73 o 
   3   6   4      699.62      593.52     22.34 o 
   4   6   4     8492.19     7485.95    155.33 o 
   5   6   4     1146.76     1057.80     34.62 o 
   6   6   4     1107.34      986.59     42.81 o 
   7   6   4      362.80      375.36     41.80 o 
   8   6   4     2363.24     2796.59     72.29 o 
   9   6   4      103.12      182.42     74.79 o 
  10   6   4      102.30       74.94     81.73 o 
   1   7   4    10997.84    10773.04    232.79 o 
   2   7   4       11.65       -2.89     27.33 o 
   3   7   4     3580.71     4139.51    117.14 o 
   4   7   4      819.16      862.84     32.21 o 
   5   7   4     1803.72     1795.51     37.47 o 
   6   7   4      421.72      349.07     43.61 o 
   7   7   4     1496.93     1468.43     76.26 o 
   8   7   4       21.45      104.44     65.97 o 
   9   7   4      155.54      180.04     87.08 o 
  10   7   4      156.08      198.60     90.96 o 
   0   8   4      638.75      640.58     67.89 o 
   1   8   4      623.46      535.85     48.85 o 
   2   8   4      337.19      492.49     41.17 o 
   3   8   4      199.34      162.27     38.02 o 
   4   8   4     1207.66      946.60     77.20 o 
   5   8   4      608.16      648.00     38.02 o 
   6   8   4      295.99      407.09     49.41 o 
   7   8   4      516.15      436.12     50.65 o 
   8   8   4     1293.99     1418.28     71.76 o 
   9   8   4      351.58      364.31     84.73 o 
   1   9   4     1860.82     1855.18     60.54 o 
   2   9   4      207.65      105.56     56.79 o 
   3   9   4     1725.29     1525.17    136.66 o 
   4   9   4      774.65      939.62     96.66 o 
   5   9   4      218.72      163.11     96.85 o 
   6   9   4      250.14      218.05     73.68 o 
   7   9   4       20.04       68.97     59.85 o 
   8   9   4        2.40       45.77     67.22 o 
   0  10   4      477.78      443.41     93.27 o 
   1  10   4       10.71       40.00     63.66 o 
   2  10   4     1043.42      960.51     67.69 o 
   3  10   4      145.59      155.85     98.19 o 
   4  10   4      573.88      469.87    108.91 o 
   5  10   4      432.34      415.99     98.27 o 
   6  10   4       24.14      164.20    112.85 o 
   7  10   4      197.96      364.63    108.47 o 
   1  11   4      531.68      749.41     75.97 o 
   2  11   4      170.90      366.73     70.03 o 
   3  11   4      206.87      520.36    101.22 o 
   4  11   4        0.31      193.46    111.98 o 
   5  11   4       29.20      149.85    104.11 o 
   6  11   4       69.82      262.97    105.95 o 
   0  12   4        2.95       88.55    111.44 o 
   1  12   4        6.29      121.17     82.13 o 
   2  12   4       25.13      172.18     79.13 o 
   3  12   4       20.03      165.83    115.79 o 
   1   1   5    34615.22    40226.47    225.30 o 
   2   1   5    59235.04    69682.83    426.07 o 
   3   1   5     1659.13     2150.22     44.75 o 
   4   1   5    18278.11    18053.66    176.56 o 
   5   1   5     1321.88     1473.15     41.01 o 
   6   1   5     8663.49     8145.27    186.24 o 
   7   1   5      155.99      120.15     43.41 o 
   8   1   5     3229.54     3214.43     40.05 o 
   9   1   5     1103.48     1126.62     40.04 o 
  10   1   5       47.34        5.89     43.69 o 
  11   1   5        2.55        5.66     51.79 o 
   0   2   5     2190.14     3217.74     59.46 o 
   1   2   5    14796.99    15875.82    188.19 o 
   2   2   5    77861.48    73605.80   1294.68 o 
   3   2   5     5822.81     6524.25    175.31 o 
   4   2   5    16384.57    15895.88    140.10 o 
   5   2   5      712.78      830.18     13.15 o 
   6   2   5     3468.81     3410.46     52.62 o 
   7   2   5     4532.66     4583.04    246.97 o 
   8   2   5     5177.51     5497.25     62.79 o 
   9   2   5      132.59      188.10     60.87 o 
  10   2   5      740.94      710.79     68.12 o 
  11   2   5       12.26       -7.12     74.86 o 
   1   3   5    13650.29    14865.61    138.09 o 
   2   3   5      983.19     1228.60     27.88 o 
   3   3   5    31481.39    33040.23    378.27 o 
   4   3   5     8468.66     8973.84    162.83 o 
   5   3   5     7595.79     7276.82    103.79 o 
   6   3   5      162.21      130.67     25.83 o 
   7   3   5     1109.18     1181.23     60.95 o 
   8   3   5      439.54      403.24     74.11 o 
   9   3   5      940.94     1098.89     69.31 o 
  10   3   5      303.95      313.33     71.84 o 
  11   3   5        2.36       14.32    113.36 o 
   0   4   5     1305.88      781.17     36.17 o 
   1   4   5     9429.47    10000.56    149.43 o 
   2   4   5    24716.80    25397.47    176.13 o 
   3   4   5     2446.34     2105.83     74.50 o 
   4   4   5    12778.64    12562.94    136.07 o 
   5   4   5     6947.92     6375.02    324.59 o 
   6   4   5      266.24      263.62     40.87 o 
   7   4   5       66.15       32.42     35.19 o 
   8   4   5     6453.74     7229.72     81.82 o 
   9   4   5      996.13     1054.83     68.51 o 
  10   4   5     1451.70     1325.26     75.66 o 
  11   4   5      436.58      503.45     89.16 o 
   1   5   5    16881.89    16069.17    253.43 o 
   2   5   5       59.32       75.67     17.34 o 
   3   5   5     7107.85     6657.95     80.25 o 
   4   5   5     1289.10     1375.71     40.84 o 
   5   5   5     2349.34     2419.30     47.79 o 
   6   5   5      260.73      267.43     38.52 o 
   7   5   5      504.95      436.60     41.79 o 
   8   5   5        2.71        0.46     66.92 o 
   9   5   5       67.56      109.48     67.93 o 
  10   5   5        0.87       27.51     72.03 o 
  11   5   5        0.94       14.40     77.22 o 
   0   6   5        3.45        3.12     22.75 o 
   1   6   5     6499.33     6645.66     89.05 o 
   2   6   5    11863.35    11784.25     60.08 o 
   3   6   5     1522.91     1422.57     31.01 o 
   4   6   5     1722.80     1221.27     36.18 o 
   5   6   5        5.63      -26.07     37.38 o 
   6   6   5       10.15        0.01     41.38 o 
   7   6   5     2364.48     2275.33     51.34 o 
   8   6   5      109.72      251.45     62.50 o 
   9   6   5       31.43        6.70     74.22 o 
  10   6   5       43.87       48.05     74.44 o 
   1   7   5      959.78     1014.19     33.89 o 
   2   7   5     3338.52     3315.54     38.05 o 
   3   7   5       41.03       45.06     26.25 o 
   4   7   5      746.30      923.24     37.46 o 
   5   7   5       30.70        5.12     42.53 o 
   6   7   5     1149.12     1258.26     45.75 o 
   7   7   5        2.19      -39.14     51.13 o 
   8   7   5     1040.76     1092.62     76.07 o 
   9   7   5      111.25       93.34     81.04 o 
   0   8   5     1192.78     1132.77     73.29 o 
   1   8   5      998.59      847.98     49.76 o 
   2   8   5      622.98      846.11     48.14 o 
   3   8   5      211.43      187.68     50.78 o 
   4   8   5      222.32      334.68     53.99 o 
   5   8   5      189.61      169.71     40.69 o 
   6   8   5       38.42       44.18     48.45 o 
   7   8   5      130.50      184.84     56.03 o 
   8   8   5      199.55      339.30     80.17 o 
   9   8   5       23.33      -12.55     87.21 o 
   1   9   5     1014.01      964.00     61.16 o 
   2   9   5     1795.97     1690.77    105.50 o 
   3   9   5       55.75      134.13     91.15 o 
   4   9   5      348.79      356.98     89.86 o 
   5   9   5       92.84       85.80     91.34 o 
   6   9   5      582.02      681.27     65.25 o 
   7   9   5       11.65       42.42     53.03 o 
   8   9   5      228.22      365.09     69.96 o 
   0  10   5      419.02      242.23    105.26 o 
   1  10   5       91.76       81.90     65.09 o 
   2  10   5     5220.41     5786.01    236.51 o 
   3  10   5       16.87      -23.21    101.42 o 
   4  10   5      332.65      469.33    113.33 o 
   5  10   5      167.72      275.43    110.17 o 
   6  10   5      311.21      371.19    121.63 o 
   7  10   5      140.29      314.34    106.18 o 
   1  11   5      921.15     1255.41     75.67 o 
   2  11   5        0.37      146.99     73.08 o 
   3  11   5     1271.34     1426.96    110.39 o 
   4  11   5      455.36      603.42    125.83 o 
   5  11   5      482.63      727.47    111.61 o 
   0  12   5      339.80      750.98    110.91 o 
   1  12   5        3.09      134.92     79.33 o 
   2  12   5        7.71      279.80    124.26 o 
   3  12   5      183.41      395.80    119.21 o 
   0   0   6      104.34       99.27     30.04 o 
   1   0   6    16701.65    20653.03    173.63 o 
   2   0   6     9225.17     9991.63    198.79 o 
   3   0   6    23144.17    26870.89    415.45 o 
   4   0   6    15950.31    19296.33    308.88 o 
   5   0   6    11306.49    11953.02    174.10 o 
   6   0   6      748.98      724.10     25.40 o 
   7   0   6     4734.75     4743.39     77.60 o 
   8   0   6     8894.55     7857.59     92.75 o 
   9   0   6     5080.27     5164.29     78.44 o 
  10   0   6     1605.08     1355.90     65.52 o 
  11   0   6     1905.25     2138.57    115.87 o 
   1   1   6    92413.80    97804.41    709.57 o 
   2   1   6      759.94      628.36     32.21 o 
   3   1   6    36547.66    37465.75    498.45 o 
   4   1   6     9556.57    10658.48     79.64 o 
   5   1   6    13626.24    13260.96    172.80 o 
   6   1   6       71.39      129.07     23.21 o 
   7   1   6     1899.96     1963.27     46.76 o 
   8   1   6       94.77       86.23     48.20 o 
   9   1   6      831.43      909.38     40.63 o 
  10   1   6      127.41      159.76     46.21 o 
  11   1   6       72.34       91.47     50.74 o 
   0   2   6       83.75       74.80     21.41 o 
   1   2   6     5536.75     6528.66    101.17 o 
   2   2   6     8864.54     8886.78    164.25 o 
   3   2   6      235.06      264.75     24.97 o 
   4   2   6     2832.60     3226.34     80.94 o 
   5   2   6       30.84       17.57     15.85 o 
   6   2   6       18.24       37.77     28.00 o 
   7   2   6     2496.76     2407.49     53.92 o 
   8   2   6      929.87     1089.41     55.79 o 
   9   2   6       17.04        3.01     47.34 o 
  10   2   6       59.03       -3.74     65.70 o 
  11   2   6       66.71       58.50     76.90 o 
   1   3   6     7663.02     8117.91    122.87 o 
   2   3   6    25010.61    25475.91    238.68 o 
   3   3   6     4728.20     5620.52     52.56 o 
   4   3   6    16072.10    16634.02    170.15 o 
   5   3   6     3320.30     3753.11    113.88 o 
   6   3   6     2986.38     2813.63     44.82 o 
   7   3   6     2051.51     1991.07     80.80 o 
   8   3   6     1315.87     1235.76     63.83 o 
   9   3   6     1148.23     1040.14     65.85 o 
  10   3   6      129.10      149.35     67.66 o 
  11   3   6      546.13      611.76     80.41 o 
   0   4   6      124.00       74.69     29.00 o 
   1   4   6      100.57      171.23     12.11 o 
   2   4   6     1251.85     1141.95     36.14 o 
   3   4   6       55.48       25.73     16.67 o 
   4   4   6      813.45      685.83     22.24 o 
   5   4   6       61.10       72.23     39.78 o 
   6   4   6        4.82       21.78     42.24 o 
   7   4   6      764.74      672.14     84.58 o 
   8   4   6      331.37      357.47     61.74 o 
   9   4   6        2.44       -5.72     74.98 o 
  10   4   6       46.34       46.42     79.48 o 
  11   4   6        0.05       20.66     90.56 o 
   1   5   6       52.85       49.16     13.79 o 
   2   5   6    16509.46    15237.56    121.59 o 
   3   5   6      176.76      165.65     25.66 o 
   4   5   6     6874.85     7375.73     56.87 o 
   5   5   6      965.75      933.73     47.94 o 
   6   5   6     2342.79     2589.39     64.11 o 
   7   5   6     1156.63     1126.04     65.38 o 
   8   5   6     1136.66     1136.69     79.96 o 
   9   5   6      314.78      266.93     77.50 o 
  10   5   6       46.51       72.58     73.55 o 
   0   6   6       77.14       56.19     19.66 o 
   1   6   6        4.95       14.39     16.59 o 
   2   6   6    12820.55    12540.21     68.93 o 
   3   6   6      448.86      391.22     31.06 o 
   4   6   6     4573.01     4586.98    116.30 o 
   5   6   6       44.25       92.51     83.41 o 
   6   6   6       12.38        1.21     43.01 o 
   7   6   6      212.78      264.66     48.75 o 
   8   6   6      990.15     1289.05     67.67 o 
   9   6   6       46.03       31.57     80.23 o 
  10   6   6       37.26        9.62     75.74 o 
   1   7   6    11149.21    10075.82    176.46 o 
   2   7   6      445.92      319.88     51.38 o 
   3   7   6     3989.43     3433.11     50.76 o 
   4   7   6     2889.82     2787.48     47.31 o 
   5   7   6     3139.78     2802.78     66.03 o 
   6   7   6      641.84      577.57     47.00 o 
   7   7   6      466.93      471.23     48.86 o 
   8   7   6       11.03       13.32     73.09 o 
   9   7   6      153.84      216.71     72.34 o 
   0   8   6      235.87       69.05     76.46 o 
   1   8   6      242.40      224.07     50.75 o 
   2   8   6      605.98      757.57     50.89 o 
   3   8   6     3164.13     2922.27     57.62 o 
   4   8   6     2001.69     1777.00     59.00 o 
   5   8   6     1665.18     1563.88     47.20 o 
   6   8   6        1.24       -8.06     45.97 o 
   7   8   6      936.42      856.32     53.88 o 
   8   8   6      874.68     1229.09     92.49 o 
   9   8   6      464.50      693.63    223.95 o 
   1   9   6     5107.68     5091.80     70.28 o 
   2   9   6       49.45       12.17     56.44 o 
   3   9   6     4464.84     4148.76    109.29 o 
   4   9   6        4.90      -12.10     90.68 o 
   5   9   6     2276.45     2115.45     99.12 o 
   6   9   6      107.73      171.44     72.13 o 
   7   9   6      273.98      319.20     55.69 o 
   8   9   6        2.32       46.97     84.12 o 
   0  10   6      387.17      485.41     93.86 o 
   1  10   6      523.95      633.07     71.52 o 
   2  10   6      107.25      262.74     63.87 o 
   3  10   6       86.01       58.97     97.35 o 
   4  10   6       16.96       49.75    108.48 o 
   5  10   6       94.55       98.50    108.52 o 
   6  10   6      207.62      279.88    129.97 o 
   7  10   6      188.76      302.63    108.22 o 
   1  11   6       32.94      176.61     73.66 o 
   2  11   6        8.04      163.28     75.31 o 
   3  11   6       85.12       65.19    127.84 o 
   4  11   6       21.63      208.12    138.57 o 
   5  11   6      116.26      200.98    132.60 o 
   0  12   6       14.31      207.13     99.96 o 
   1  12   6       10.99      159.54     98.17 o 
   2  12   6       22.76      394.55    130.96 o 
   3  12   6        2.15      292.06    137.47 o 
   1   1   7    27654.75    34908.71    237.44 o 
   2   1   7     8548.46    10707.47    234.75 o 
   3   1   7      254.46      453.58     16.56 o 
   4   1   7    12004.88    11927.17    178.09 o 
   5   1   7    14808.11    16432.48     86.71 o 
   6   1   7     1353.64     1052.97     30.92 o 
   7   1   7     5691.26     5938.03     60.47 o 
   8   1   7     1833.81     1670.05     54.30 o 
   9   1   7      181.11      137.62     49.07 o 
  10   1   7       92.39       72.56     44.59 o 
  11   1   7     1377.49     1433.14     99.17 o 
   0   2   7     6077.59     6350.70    109.42 o 
   1   2   7     3837.30     5013.90     80.93 o 
   2   2   7     9388.02     8770.60    224.68 o 
   3   2   7     1890.30     2173.60     56.14 o 
   4   2   7      107.71      122.71     20.62 o 
   5   2   7      101.42      184.35     21.58 o 
   6   2   7     2729.44     2507.65     35.41 o 
   7   2   7       45.21       98.38     44.90 o 
   8   2   7      133.15      160.80     53.71 o 
   9   2   7      118.68        9.88     65.71 o 
  10   2   7      105.22       62.41     73.39 o 
  11   2   7       14.48       55.18     80.05 o 
   1   3   7    38110.66    39793.34    464.02 o 
   2   3   7      178.11      227.75     20.77 o 
   3   3   7     4870.27     4396.06     93.94 o 
   4   3   7     2115.40     2215.89     58.48 o 
   5   3   7    13619.48    13598.58    163.91 o 
   6   3   7      211.34      286.16     29.58 o 
   7   3   7     1335.32     1571.29     82.35 o 
   8   3   7       24.67      -12.16     89.54 o 
   9   3   7       12.06        4.77     67.43 o 
  10   3   7       65.24       65.17     79.94 o 
  11   3   7       60.69       99.41     84.60 o 
   0   4   7    17169.80    15042.88    303.71 o 
   1   4   7      584.42      675.21     17.36 o 
   2   4   7     9337.73    10303.61    154.16 o 
   3   4   7     7285.31     7795.80     94.72 o 
   4   4   7     2459.86     2600.42     34.77 o 
   5   4   7     3761.65     3993.44     52.73 o 
   6   4   7       12.90        8.47     44.37 o 
   7   4   7     5755.40     5337.97     61.02 o 
   8   4   7     1710.14     1864.11     67.52 o 
   9   4   7     2723.32     3019.47    160.03 o 
  10   4   7       33.07        1.07    118.82 o 
  11   4   7      184.21      270.27     84.99 o 
   1   5   7    35860.29    31991.74    337.00 o 
   2   5   7     1473.15     1371.69     18.76 o 
   3   5   7    21673.89    20641.92    188.48 o 
   4   5   7     1098.71     1251.41     46.55 o 
   5   5   7    10161.18    10134.50    262.74 o 
   6   5   7      329.71      443.31     53.32 o 
   7   5   7     1788.49     1803.53     48.22 o 
   8   5   7       77.76       95.72     70.81 o 
   9   5   7     1055.77     1208.07     82.20 o 
  10   5   7        0.51        3.70     83.56 o 
   0   6   7    12388.73    12022.22    244.73 o 
   1   6   7        8.32       14.95     19.05 o 
   2   6   7       95.74      114.81     27.35 o 
   3   6   7     1203.38     1301.05     33.88 o 
   4   6   7       51.59      186.46     47.86 o 
   5   6   7      844.35      839.87     63.72 o 
   6   6   7      875.34      952.77     47.15 o 
   7   6   7      622.12      612.84     49.28 o 
   8   6   7       37.04       31.49    112.61 o 
   9   6   7        8.40       11.76     80.08 o 
  10   6   7      157.88      306.78     92.88 o 
   1   7   7     1455.46     1537.29    127.32 o 
   2   7   7     3072.60     3146.64     53.62 o 
   3   7   7      317.92      234.25     44.70 o 
   4   7   7      972.18     1053.56     56.25 o 
   5   7   7     1994.84     2082.10     83.46 o 
   6   7   7      179.53      287.61     49.17 o 
   7   7   7     1007.82      944.84     55.11 o 
   8   7   7       31.08      -11.38     70.87 o 
   9   7   7      512.25      574.70     74.18 o 
   0   8   7      175.88       56.72     75.31 o 
   1   8   7       12.42      -38.19     53.32 o 
   2   8   7      210.77      219.83     53.76 o 
   3   8   7       12.85       10.24     51.10 o 
   4   8   7       16.73      -43.61     89.98 o 
   5   8   7       68.12      -21.17     62.02 o 
   6   8   7       27.11      -25.83     92.24 o 
   7   8   7       18.35       36.31     55.17 o 
   8   8   7       72.52      131.16     82.64 o 
   9   8   7        0.85      125.79     86.00 o 
   1   9   7        1.34       48.09     61.75 o 
   2   9   7      537.89      456.62     59.85 o 
   3   9   7      219.98      303.32     99.89 o 
   4   9   7      154.31      154.23     91.01 o 
   5   9   7        1.26       -1.78     96.54 o 
   6   9   7       76.33       67.59     64.42 o 
   7   9   7       44.71      -19.24     76.03 o 
   8   9   7      128.88      125.42     64.13 o 
   0  10   7        6.62       46.55     88.91 o 
   1  10   7      319.91      170.21     66.99 o 
   2  10   7      373.33      435.18     69.42 o 
   3  10   7      524.27      456.68     98.79 o 
   4  10   7        6.65       -5.68    111.39 o 
   5  10   7       98.27       56.62    116.42 o 
   6  10   7       95.66       92.88    128.61 o 
   7  10   7      172.84      223.10    130.62 o 
   1  11   7     1699.62     1446.18     78.18 o 
   2  11   7      125.04      224.57     96.47 o 
   3  11   7      498.32      290.18    127.39 o 
   4  11   7      145.68       75.71    127.03 o 
   5  11   7      405.13      449.72    144.77 o 
   0  12   7       24.70      120.88    120.44 o 
   1  12   7       83.32      278.09     86.38 o 
   2  12   7      220.59      492.44    120.55 o 
   3  12   7      326.50      562.84    133.38 o 
   0   0   8   121880.19   135438.97    820.30 o 
   1   0   8     1604.28     1508.19     61.22 o 
   2   0   8    21862.71    23892.72    495.38 o 
   3   0   8    32744.79    40984.33    254.56 o 
   4   0   8      466.28      444.92     41.31 o 
   5   0   8     8912.01    10264.09    177.96 o 
   6   0   8    15197.27    14751.08     50.78 o 
   7   0   8     6189.48     6023.26     83.72 o 
   8   0   8     2898.66     2523.56     88.73 o 
   9   0   8     1996.08     2350.40     94.99 o 
  10   0   8       58.91       87.36     65.64 o 
  11   0   8      626.45      653.21     72.19 o 
   1   1   8    41221.84    42530.64    732.15 o 
   2   1   8     1525.59     1636.69     53.42 o 
   3   1   8    26145.20    27881.95    419.80 o 
   4   1   8     1530.20     1597.56     65.71 o 
   5   1   8    13077.16    13141.89    155.92 o 
   6   1   8       71.31       69.32     34.65 o 
   7   1   8     1896.76     1806.94     52.98 o 
   8   1   8        8.85      -41.88     75.62 o 
   9   1   8      496.97      477.57     56.25 o 
  10   1   8       31.70       41.98     49.86 o 
  11   1   8        5.90       32.18     59.80 o 
   0   2   8    92380.44    98564.58    836.38 o 
   1   2   8     2248.22     2371.66     73.46 o 
   2   2   8      901.60     1211.91     41.83 o 
   3   2   8      379.56      561.91     29.34 o 
   4   2   8     4133.18     4473.69    130.86 o 
   5   2   8      684.09      673.48     37.24 o 
   6   2   8    21796.75    21905.11    189.15 o 
   7   2   8      708.88      659.99     50.09 o 
   8   2   8      178.46       88.43     54.94 o 
   9   2   8       49.27       79.72    105.46 o 
  10   2   8      373.17      415.30     72.82 o 
  11   2   8        0.01       -3.50     79.11 o 
   1   3   8     4024.50     3557.38     58.75 o 
   2   3   8     2713.38     2559.61     54.14 o 
   3   3   8     6206.74     6967.46    159.09 o 
   4   3   8     5308.55     5343.10    134.27 o 
   5   3   8     3955.12     4283.34    177.66 o 
   6   3   8      370.80      337.87     31.19 o 
   7   3   8     2476.95     2337.20     90.08 o 
   8   3   8       86.35      101.79     93.05 o 
   9   3   8     1159.64     1014.28     72.76 o 
  10   3   8      186.42      191.37     82.02 o 
  11   3   8      451.99      483.95     86.00 o 
   0   4   8      670.09     1180.87     43.51 o 
   1   4   8      199.17      310.00     24.51 o 
   2   4   8       24.13       39.49     15.30 o 
   3   4   8      214.99      359.43     17.87 o 
   4   4   8       78.41       41.08     30.90 o 
   5   4   8       24.17       22.51     45.02 o 
   6   4   8      276.27      287.54     47.30 o 
   7   4   8      156.44      127.19     50.64 o 
   8   4   8      154.60      176.68    106.24 o 
   9   4   8        0.55       87.89     81.90 o 
  10   4   8       51.77       89.26     71.10 o 
  11   4   8       22.59       62.74     87.45 o 
   1   5   8      203.23      230.62     22.00 o 
   2   5   8     1101.87      877.09     19.70 o 
   3   5   8      152.07      247.33     45.79 o 
   4   5   8     1480.14     1477.58     94.86 o 
   5   5   8       11.94        6.01     47.62 o 
   6   5   8     1065.74      740.11     51.25 o 
   7   5   8       76.65      126.34     55.61 o 
   8   5   8      120.98      143.64     69.47 o 
   9   5   8      101.99       76.77     76.85 o 
  10   5   8       75.45       74.21     90.49 o 
   0   6   8    13752.09    12115.53    172.96 o 
   1   6   8       73.07       76.56     21.79 o 
   2   6   8     1528.04     1497.31     36.51 o 
   3   6   8      882.93      876.83     43.72 o 
   4   6   8     1542.30     1523.13     51.31 o 
   5   6   8     1063.61     1089.57     53.54 o 
   6   6   8     4080.19     4114.80    174.68 o 
   7   6   8      121.08      176.12     49.01 o 
   8   6   8       73.51      -19.84     65.22 o 
   9   6   8       44.47       15.79     74.25 o 
  10   6   8      514.09      557.19     91.80 o 
   1   7   8     5522.50     4942.16    116.57 o 
   2   7   8       10.90       73.73     35.11 o 
   3   7   8     1715.79     1489.71     39.25 o 
   4   7   8       51.68      197.26     63.93 o 
   5   7   8      582.09      457.58     84.53 o 
   6   7   8      511.69      225.30     52.88 o 
   7   7   8        9.45      -23.20     62.06 o 
   8   7   8       68.71      -19.27     81.72 o 
   9   7   8        2.27       12.77    120.08 o 
   0   8   8     6386.91     5296.34     99.82 o 
   1   8   8      188.25      178.04     55.39 o 
   2   8   8      596.58      852.85     56.81 o 
   3   8   8     2168.92     2207.77     57.48 o 
   4   8   8       46.95       90.10    111.91 o 
   5   8   8      864.43      972.47     50.93 o 
   6   8   8      307.02      305.71     54.23 o 
   7   8   8     1275.64     1183.96     92.62 o 
   8   8   8      190.58      227.81     61.17 o 
   1   9   8     5184.07     5500.46    158.54 o 
   2   9   8      129.54      201.13     61.17 o 
   3   9   8     2848.38     2641.72    112.45 o 
   4   9   8      542.49      658.79    102.92 o 
   5   9   8     1567.41     1777.31    109.29 o 
   6   9   8      165.32      143.29     87.45 o 
   7   9   8      219.55      207.82     71.80 o 
   8   9   8        5.68       89.51    104.27 o 
   0  10   8     2222.52     1941.16     98.16 o 
   1  10   8      213.90      274.89     70.36 o 
   2  10   8      172.37       55.47     67.53 o 
   3  10   8       15.37       -6.26    102.58 o 
   4  10   8      461.53      419.30    115.60 o 
   5  10   8      111.62       69.49    120.03 o 
   6  10   8      700.34      728.62    115.12 o 
   1  11   8        5.56      -33.10     74.59 o 
   2  11   8       17.93       85.24     75.69 o 
   4  11   8      346.37      442.03    117.89 o 
   5  11   8      117.62      102.50    116.77 o 
   0  12   8       47.12      309.10    134.18 o 
   1  12   8        1.71      136.67     88.35 o 
   2  12   8       21.22       59.05    139.84 o 
   1   1   9       53.20       26.08     19.47 o 
   2   1   9     4561.57     5220.78    122.13 o 
   3   1   9     3084.03     4184.61    104.57 o 
   4   1   9     8077.87     7832.33    160.92 o 
   5   1   9       81.92      130.19     31.08 o 
   6   1   9      114.72       55.71     27.90 o 
   7   1   9       32.62       -4.18     49.24 o 
   8   1   9      329.69      272.45     55.19 o 
   9   1   9      831.44      717.81     61.25 o 
  10   1   9     1742.79     1700.20     61.22 o 
  11   1   9       24.37      -11.29     75.67 o 
   0   2   9    97386.79    92968.71    631.27 o 
   1   2   9     1127.08     1088.71     36.70 o 
   2   2   9     9127.24     9830.92    345.28 o 
   3   2   9      514.92      667.36     44.26 o 
   4   2   9     3598.01     3026.93     65.01 o 
   5   2   9       74.79      169.59     29.56 o 
   6   2   9    26141.30    26301.28    772.86 o 
   7   2   9     2284.05     2601.65    187.95 o 
   8   2   9      562.90      464.07     55.32 o 
   9   2   9       44.34       -2.38     83.31 o 
  10   2   9     1514.32     1746.42     84.22 o 
  11   2   9        2.91       -6.11     73.84 o 
   1   3   9    17902.96    18358.97    279.49 o 
   2   3   9       38.41       84.47     22.43 o 
   3   3   9     9583.70     8909.46    547.81 o 
   4   3   9     2310.33     2420.65     62.31 o 
   5   3   9      457.30      334.06     35.20 o 
   6   3   9      576.69      590.64     35.59 o 
   7   3   9      185.54       88.28     44.57 o 
   8   3   9       10.94      -27.93     80.01 o 
   9   3   9        4.09       19.94     95.56 o 
  10   3   9        1.46       29.75     73.95 o 
  11   3   9      212.69      187.13     91.39 o 
   0   4   9    56701.80    53132.12   1039.95 o 
   1   4   9       59.19        1.66     20.73 o 
   2   4   9     4367.77     4169.64     97.79 o 
   3   4   9     6555.11     7001.72    111.58 o 
   4   4   9       29.54       36.35     32.53 o 
   5   4   9    11970.42    12210.04     75.00 o 
   6   4   9    10660.78    10557.19    201.22 o 
   7   4   9      654.44      657.71     53.34 o 
   8   4   9       77.01       80.20     84.79 o 
   9   4   9     1931.07     2141.20    169.29 o 
  10   4   9      202.88      321.98     81.40 o 
   1   5   9    11819.08     9971.38    241.78 o 
   2   5   9     1353.20     1207.54     22.67 o 
   3   5   9     7420.28     6909.16    110.51 o 
   4   5   9      934.62      877.63     48.38 o 
   5   5   9     3233.51     3235.39    140.98 o 
   6   5   9      245.29      285.89     67.77 o 
   7   5   9      414.47      415.49     60.32 o 
   8   5   9        9.68      -36.09    102.05 o 
   9   5   9       41.40       -9.53     78.81 o 
  10   5   9        7.55      -26.26    110.62 o 
   0   6   9    24975.58    20947.21    462.99 o 
   1   6   9     1275.72     1021.21     24.83 o 
   2   6   9     1841.79     1645.25     47.63 o 
   3   6   9      137.16      267.11     42.48 o 
   4   6   9      606.81      882.53     58.58 o 
   5   6   9       83.51      100.55     53.87 o 
   6   6   9     9382.86     9126.20    101.63 o 
   7   6   9     1112.31     1116.93     66.22 o 
   8   6   9      126.65       17.94     72.65 o 
   9   6   9        8.00      -26.68     80.25 o 
  10   6   9      101.53      142.96     89.49 o 
   1   7   9      313.16      446.19     52.65 o 
   2   7   9      214.55      264.31     37.30 o 
   3   7   9      359.92      392.73     37.48 o 
   4   7   9     3592.37     4067.73     66.23 o 
   5   7   9      175.73      330.63     61.71 o 
   6   7   9      145.02       27.01     90.83 o 
   7   7   9       21.09      -15.44     95.93 o 
   8   7   9      333.70      278.33     72.11 o 
   9   7   9      115.98        2.72     91.86 o 
   0   8   9      177.63      538.92     82.98 o 
   1   8   9      136.47      118.52    146.70 o 
   2   8   9      561.82      700.81    145.95 o 
   3   8   9       54.98      137.80     94.50 o 
   4   8   9     1521.26     1415.18    112.87 o 
   5   8   9       56.37       73.94     51.97 o 
   6   8   9        2.99        4.37     65.25 o 
   7   8   9      259.69      176.46     61.39 o 
   8   8   9       36.31      -21.35     68.85 o 
   1   9   9      534.57      354.29     64.05 o 
   2   9   9      114.78       72.69     62.88 o 
   3   9   9      407.40      359.10    110.08 o 
   4   9   9       46.67        9.46    103.65 o 
   5   9   9      232.38        3.32    111.83 o 
   6   9   9        1.78      269.46     91.89 o 
   7   9   9      139.57      219.17     77.89 o 
   0  10   9     1055.88     1442.42     98.41 o 
   1  10   9        1.61        3.70     99.79 o 
   2  10   9     1887.95     1489.44     73.05 o 
   3  10   9      301.04      204.25    122.27 o 
   4  10   9      843.29      786.52    104.20 o 
   5  10   9      180.91      106.56    112.94 o 
   6  10   9     1420.50     1621.46    126.17 o 
   1  11   9      594.99      385.07     81.68 o 
   2  11   9        5.22      -34.63     75.42 o 
   3  11   9      144.58      105.93    109.04 o 
   4  11   9       40.55       22.63    131.99 o 
   5  11   9       31.61      -39.12    138.71 o 
   0  12   9        0.59       61.91    123.78 o 
   1  12   9       20.09       78.70     84.51 o 
   2  12   9      174.45      222.92    148.98 o 
   0   0  10    40164.49    54900.08   4176.42 o 
   1   0  10       47.47       11.91     34.77 o 
   2   0  10     9531.50     9908.99    132.27 o 
   3   0  10       54.11       43.40     28.44 o 
   4   0  10     2562.36     2327.61     95.12 o 
   5   0  10     2834.82     3263.56    237.57 o 
   6   0  10     3276.45     3464.14     73.35 o 
   7   0  10      306.61      104.33     75.28 o 
   8   0  10      136.78      -32.85     85.56 o 
   9   0  10      318.57      280.40     91.01 o 
  10   0  10      712.48      821.16    106.41 o 
  11   0  10        1.30       56.12    124.27 o 
   1   1  10     4347.90     4117.35    112.88 o 
   2   1  10     7285.67     8098.94    189.02 o 
   3   1  10      361.92      338.29     51.72 o 
   4   1  10     2342.15     2078.50     66.85 o 
   5   1  10       75.83       65.48     23.94 o 
   6   1  10     1135.67     1351.58    194.44 o 
   7   1  10      214.94      270.36    103.62 o 
   8   1  10      157.86      169.01     55.61 o 
   9   1  10      269.49       91.41     66.26 o 
  10   1  10       45.87      -46.69     77.81 o 
  11   1  10       27.82       26.34     76.64 o 
   0   2  10    34098.12    36632.73    382.34 o 
   1   2  10     2733.71     3218.76     66.26 o 
   2   2  10     4615.55     5027.06    114.64 o 
   3   2  10     1091.79     1695.25     75.33 o 
   4   2  10    10940.03    10703.49    182.61 o 
   5   2  10     1560.70     1834.19     37.96 o 
   6   2  10    10932.71    10746.52     70.41 o 
   7   2  10     1382.22     1515.76    197.29 o 
   8   2  10     1378.24     1475.98    249.12 o 
   9   2  10      502.30      503.86    100.62 o 
  10   2  10      750.33      846.06    111.40 o 
  11   2  10       96.40      108.38     86.67 o 
   1   3  10     3652.24     3701.50     41.06 o 
   2   3  10    16062.02    13848.94    112.10 o 
   3   3  10     9118.45    10301.09    176.49 o 
   4   3  10    16733.54    16867.65     77.56 o 
   5   3  10       87.48       63.54    103.76 o 
   6   3  10       46.33       29.68     34.91 o 
   7   3  10      685.56      589.81     54.43 o 
   9   3  10       97.79       84.01    104.65 o 
  10   3  10     2496.63     2485.24     86.44 o 
  11   3  10        4.49      -20.14    125.17 o 
   0   4  10     8301.09     7538.38     47.12 o 
   1   4  10      220.51      361.54     44.58 o 
   2   4  10     1519.01     1611.21    111.24 o 
   3   4  10       77.27       17.03     26.40 o 
   4   4  10      600.41      607.18     39.64 o 
   5   4  10      147.42      179.08     52.69 o 
   6   4  10      198.85      197.85     53.44 o 
   7   4  10        6.23        0.24     74.73 o 
   8   4  10       40.29      -47.14     98.07 o 
   9   4  10       56.83      -25.80    112.46 o 
  10   4  10       21.62       36.06    125.70 o 
   1   5  10     3699.64     3052.16     45.21 o 
   2   5  10     9259.76     8072.58    226.27 o 
   3   5  10     9258.65     8699.21     90.14 o 
   4   5  10     5922.25     6246.35    193.94 o 
   5   5  10       17.93       46.02     52.13 o 
   6   5  10       25.98       40.52     77.75 o 
   7   5  10      783.58      791.72     82.87 o 
   8   5  10      415.54      283.28     95.00 o 
   9   5  10      364.87      368.72     79.04 o 
  10   5  10     1081.79     1099.26    107.08 o 
   0   6  10    22290.08    21444.61    666.77 o 
   1   6  10      344.32      282.78     25.33 o 
   2   6  10     4972.50     4360.95     64.81 o 
   3   6  10       82.97      105.57     37.44 o 
   4   6  10     5431.50     5344.91     65.84 o 
   5   6  10     1613.37     1885.29    129.10 o 
   6   6  10     7158.41     7381.98     80.78 o 
   7   6  10      522.16      628.06     77.52 o 
   8   6  10     1221.19      856.42     73.46 o 
   9   6  10      199.08      108.31     90.35 o 
   1   7  10     1595.76     1490.26     88.05 o 
   2   7  10     2761.77     2758.97    123.49 o 
   3   7  10       17.42       76.04     39.37 o 
   4   7  10       79.03      120.21     56.84 o 
   5   7  10      534.84      562.94     58.81 o 
   6   7  10      432.98      728.17     68.39 o 
   7   7  10       98.69        3.08     56.39 o 
   8   7  10      411.10      395.37     69.00 o 
   9   7  10      461.80      282.29    145.01 o 
   0   8  10      730.29      836.76     84.25 o 
   1   8  10      106.26      185.46     58.42 o 
   2   8  10     3323.73     3845.82    305.46 o 
   3   8  10      714.60      864.47     97.18 o 
   4   8  10       47.57      105.81     55.15 o 
   5   8  10      775.77      987.05     72.39 o 
   6   8  10       32.15      152.53     73.06 o 
   7   8  10      135.04      255.05     76.70 o 
   1   9  10      609.18      436.11     68.73 o 
   3   9  10      821.23      580.06    118.72 o 
   4   9  10       64.79      -32.01    116.91 o 
   6   9  10      295.59      435.32    146.54 o 
   7   9  10        2.20      449.91    112.94 o 
   0  10  10     1275.86     1015.85    112.80 o 
   1  10  10      132.70       72.17     79.02 o 
   2  10  10      114.71       74.84     95.24 o 
   3  10  10      368.59      150.27    126.29 o 
   4  10  10      238.85      104.49    124.17 o 
   5  10  10      331.08      233.86    129.62 o 
   6  10  10      192.89      134.25    139.63 o 
   1  11  10       81.75       53.04     81.54 o 
   2  11  10        0.31      -16.94    130.02 o 
   3  11  10       88.08      157.23    139.40 o 
   4  11  10      385.81      495.57    114.43 o 
   0  12  10      376.52      573.79    133.80 o 
   1  12  10       20.86       38.30     96.34 o 
   1   1  11     4742.03     5672.59    189.25 o 
   2   1  11     8394.03    10035.32    173.47 o 
   3   1  11    54229.48    57802.57    926.47 o 
   4   1  11    17694.41    18259.17    458.40 o 
   5   1  11      336.81      394.77     44.38 o 
   6   1  11      220.18      395.52     47.19 o 
   7   1  11     2248.80     2356.81     55.71 o 
   8   1  11        0.20      133.02     83.55 o 
   9   1  11     1951.65     2127.27    240.93 o 
  10   1  11     1387.03     1613.56    190.08 o 
  11   1  11       64.81       65.10     86.06 o 
   0   2  11    48631.30    44483.38    426.12 o 
   1   2  11     1944.39     1992.22     49.47 o 
   2   2  11    11488.76    11540.01    369.70 o 
   3   2  11     1160.59     1355.67     84.09 o 
   4   2  11     8846.28     8408.66    187.46 o 
   5   2  11     6059.27     6656.13     68.44 o 
   6   2  11    13072.32    12619.30    200.61 o 
   7   2  11      688.30      929.21     92.57 o 
   8   2  11      288.83      289.29     77.43 o 
   9   2  11      674.57      645.44     99.57 o 
  10   2  11      613.79      482.80    103.39 o 
  11   2  11      129.68      105.51     90.49 o 
   1   3  11     2040.59     2158.65     56.58 o 
   2   3  11     5199.51     6334.39    462.58 o 
   3   3  11     4476.29     6429.50    214.88 o 
   4   3  11       51.93      173.89     37.41 o 
   5   3  11      413.62      405.97     48.34 o 
   6   3  11     1614.59     1623.36    224.23 o 
   7   3  11       26.18      -30.85     74.25 o 
   8   3  11     1021.80      887.92     96.83 o 
   9   3  11     1433.21     1285.58    109.38 o 
  10   3  11       59.27      -51.89    116.48 o 
   0   4  11     1878.42     1856.53    116.59 o 
   1   4  11      903.82     1111.71     46.63 o 
   2   4  11     6824.74     5676.02     78.94 o 
   3   4  11      441.14      492.52     48.15 o 
   4   4  11     1861.34     1753.61    144.28 o 
   5   4  11      271.78      416.79    115.63 o 
   6   4  11      949.51     1075.39     56.87 o 
   7   4  11       99.36       25.75     61.44 o 
   8   4  11      757.49      672.09     99.21 o 
  10   4  11      205.91      189.32     84.64 o 
   1   5  11      313.32      363.53     59.26 o 
   2   5  11     1615.51     1293.52     29.71 o 
   3   5  11      232.67      291.64     37.64 o 
   4   5  11      754.24      670.28     53.83 o 
   5   5  11     1373.38     1176.89     60.66 o 
   6   5  11      578.13      771.17     80.61 o 
   7   5  11     1026.75     1057.23    103.56 o 
   8   5  11       99.63      -10.26    110.92 o 
   9   5  11      421.53      331.56    103.94 o 
  10   5  11        1.50       10.20    105.51 o 
   0   6  11     5485.01     4876.05    287.21 o 
   1   6  11      237.74      282.63     24.36 o 
   2   6  11      626.40      543.99     41.97 o 
   3   6  11      125.55      182.82     39.51 o 
   4   6  11      147.55      173.76     53.39 o 
   5   6  11     1780.81     1785.24    160.56 o 
   6   6  11     1347.96     1441.95     62.56 o 
   7   6  11      588.55      491.28     68.26 o 
   9   6  11      246.28      133.09    113.41 o 
   1   7  11     3080.15     2685.13    100.24 o 
   2   7  11     1362.06     1199.62     71.80 o 
   3   7  11     2398.76     2308.20     49.27 o 
   4   7  11     3165.34     3407.96     92.60 o 
   5   7  11      155.86      191.57     67.73 o 
   6   7  11       73.37      165.56     65.49 o 
   7   7  11      314.43      534.43     78.42 o 
   8   7  11       60.88       41.40     68.13 o 
   9   7  11      152.16      206.72     90.88 o 
   0   8  11      965.23     1319.37     91.57 o 
   1   8  11       36.99      109.90     61.34 o 
   2   8  11      457.91      670.83     77.75 o 
   3   8  11        0.26       52.71     55.19 o 
   4   8  11      440.82      565.14    105.25 o 
   5   8  11      230.34      258.17     61.77 o 
   6   8  11       58.10      152.53     77.81 o 
   7   8  11       15.68      132.65     94.59 o 
   8   8  11        1.62      420.43    115.17 o 
   1   9  11     1057.64      769.32    122.20 o 
   2   9  11      491.56      363.33    115.45 o 
   3   9  11     2951.33     2839.13    119.46 o 
   4   9  11      443.32      424.95    122.66 o 
   6   9  11       20.62       98.80    101.00 o 
   7   9  11      287.41      484.42    272.16 o 
   0  10  11     1853.45     2130.85    123.58 o 
   1  10  11      449.95      339.44     76.35 o 
   2  10  11     1273.80     1009.36     81.05 o 
   4  10  11      677.46      419.03    132.40 o 
   5  10  11      370.45      196.31    135.40 o 
   6  10  11      623.10      751.99    128.56 o 
   1  11  11      538.00      574.28     73.57 o 
   2  11  11       60.66       36.40    114.94 o 
   3  11  11       14.57       -4.50    112.58 o 
   4  11  11        1.29       10.40    140.39 o 
   0   0  12     1958.48     3772.85    650.88 o 
   1   0  12      651.57      865.21     50.02 o 
   2   0  12    49178.62    50055.43   1777.73 o 
   3   0  12       12.58      -47.34     48.37 o 
   4   0  12    16849.94    16865.90    114.52 o 
   5   0  12     2064.33     1980.87     75.92 o 
   6   0  12     1689.74     1520.48     72.04 o 
   7   0  12        7.98       93.74     77.26 o 
   8   0  12     3660.29     3751.46     93.80 o 
   9   0  12       82.38      273.77     84.03 o 
  10   0  12      270.25      527.18    105.89 o 
  11   0  12      356.63      640.53    109.49 o 
   1   1  12      377.98      397.36     34.87 o 
   2   1  12     1291.86     1506.03     47.85 o 
   3   1  12     1243.89     1459.12     72.20 o 
   4   1  12       19.82       83.94     44.15 o 
   5   1  12     1284.30     1025.24     49.05 o 
   6   1  12     1835.07     2124.17     53.08 o 
   7   1  12     1402.02     1351.74     80.11 o 
   8   1  12      964.18     1252.02     94.85 o 
   9   1  12     1566.78     1877.34    180.11 o 
  10   1  12      255.32      636.57     78.45 o 
  11   1  12      307.15      873.62    126.18 o 
   0   2  12    33236.06    34022.61    860.57 o 
   1   2  12     2786.11     3107.97    132.01 o 
   2   2  12      696.17      839.48     36.02 o 
   3   2  12     2063.60     2921.55     93.59 o 
   4   2  12        1.24       93.07     48.42 o 
   5   2  12     1361.03     1310.93    140.83 o 
   6   2  12     4241.22     4202.59    237.52 o 
   7   2  12     1071.66     1187.83     59.13 o 
   8   2  12      313.24      451.68     59.74 o 
   9   2  12       51.10      348.35    104.26 o 
  10   2  12      104.36      166.26    119.26 o 
   1   3  12     7874.42     7910.88    144.53 o 
   2   3  12      905.25      654.19     65.58 o 
   3   3  12    12344.62    13756.30     89.75 o 
   4   3  12     4080.61     4303.36    377.23 o 
   5   3  12      612.72      357.68    124.80 o 
   6   3  12       14.76       24.84     99.95 o 
   7   3  12     1815.82     1677.91     61.35 o 
   8   3  12       77.74      207.30     92.00 o 
   9   3  12      900.43      829.55    102.38 o 
   0   4  12      116.75       98.91     83.93 o 
   1   4  12     1069.62     1215.94     57.69 o 
   2   4  12      206.12      317.67     34.81 o 
   3   4  12      224.05      303.44     49.95 o 
   4   4  12      920.82      935.47     70.99 o 
   5   4  12       76.41       28.98     73.74 o 
   6   4  12       68.14      112.57     86.20 o 
   7   4  12       71.64      161.72     85.45 o 
   8   4  12        4.28      174.50    100.73 o 
   9   4  12        0.22      -43.92     94.74 o 
  10   4  12       32.97      -30.42    105.83 o 
   1   5  12     4966.50     4860.96     60.20 o 
   2   5  12     1259.38      841.94     34.52 o 
   3   5  12    10201.01     9553.59    131.77 o 
   4   5  12      373.17      513.20     55.31 o 
   5   5  12       67.41       62.77     74.51 o 
   6   5  12       90.69      107.72     85.85 o 
   7   5  12      840.58      951.38     67.14 o 
   8   5  12       39.94      312.15     88.78 o 
   9   5  12      294.58      378.86    118.58 o 
  10   5  12        2.80       16.77    148.87 o 
   0   6  12    14104.40    12468.68    179.11 o 
   1   6  12      164.22      137.70     37.16 o 
   2   6  12       55.21       -9.25     41.48 o 
   3   6  12      365.06      306.40     42.43 o 
   4   6  12     1214.12     1243.93     78.53 o 
   5   6  12     1533.52     1399.09     61.66 o 
   6   6  12     1388.03     1655.17    112.80 o 
   7   6  12      701.66      924.51    157.62 o 
   8   6  12        0.62      423.83    111.64 o 
   9   6  12      200.54      359.01    144.06 o 
   1   7  12      497.39      720.05     46.49 o 
   2   7  12      195.71      143.68     42.95 o 
   3   7  12       29.79       39.31     42.70 o 
   4   7  12      700.87      787.77     65.19 o 
   5   7  12      288.35      255.85     61.86 o 
   6   7  12      504.70      707.65     73.49 o 
   7   7  12        4.78      185.80     75.34 o 
   8   7  12      399.77      453.05     72.57 o 
   0   8  12      472.82      357.46     93.22 o 
   1   8  12      164.11      120.05     62.99 o 
   2   8  12     6926.50     6805.67    207.64 o 
   3   8  12        7.27       -2.23     65.39 o 
   4   8  12     3679.75     3037.43    246.40 o 
   5   8  12      346.22      457.89     74.03 o 
   6   8  12      157.10      162.49     65.86 o 
   7   8  12        0.15       92.51     73.31 o 
   8   8  12      545.27      752.63     95.62 o 
   1   9  12      265.73      508.40     71.96 o 
   2   9  12      550.68      692.89    178.90 o 
   3   9  12      168.59      576.31    120.10 o 
   4   9  12       53.05      224.66    113.69 o 
   5   9  12     1417.31     1279.37    136.29 o 
   6   9  12      390.16      507.20    168.74 o 
   7   9  12      648.09      681.81    138.84 o 
   0  10  12      463.04      279.39    106.13 o 
   1  11  12        2.36       53.66    116.30 o 
   1   1  13     7867.91     9594.47    481.22 o 
   2   1  13     8914.87     9949.78    326.31 o 
   3   1  13     4370.75     4749.89    359.96 o 
   4   1  13     8769.30     8088.98     69.74 o 
   5   1  13     2044.08     2043.77     56.19 o 
   6   1  13      712.30      549.26     53.54 o 
   7   1  13      343.57      379.21     56.02 o 
   8   1  13      142.62      149.55     58.19 o 
   9   1  13       32.21      212.29     66.53 o 
  10   1  13       66.09      386.35    113.37 o 
   0   2  13    12047.79    11061.50    135.66 o 
   1   2  13     2019.67     1894.86    119.64 o 
   2   2  13     2759.38     2903.57    106.13 o 
   3   2  13       59.77      136.63     43.31 o 
   4   2  13       86.13      213.22     55.31 o 
   5   2  13     1462.70     1542.75     59.58 o 
   6   2  13      513.35      496.64    130.36 o 
   7   2  13     1550.46     1703.06     63.58 o 
   8   2  13      654.76      777.55     60.62 o 
   9   2  13      149.12      337.39     92.49 o 
  10   2  13      167.89      439.44    112.36 o 
   1   3  13        3.41       35.96     42.69 o 
   2   3  13     2373.00     2937.72     54.19 o 
   3   3  13      243.60      181.81     56.93 o 
   4   3  13       12.29       81.74     54.99 o 
   5   3  13     1479.55     1799.01    126.01 o 
   6   3  13     1199.22     1630.85     87.23 o 
   7   3  13      280.81      298.75    109.42 o 
   8   3  13     1518.52     1765.58    104.61 o 
   9   3  13       59.40      470.79    112.32 o 
  10   3  13      138.10      499.68    115.97 o 
   0   4  13     4633.52     4691.39     96.36 o 
   1   4  13     1320.66     1077.95     85.38 o 
   2   4  13    26751.82    22877.30    336.69 o 
   3   4  13      579.48      660.08     95.48 o 
   4   4  13    17376.18    15514.69    121.08 o 
   5   4  13       15.34       26.98     75.36 o 
   6   4  13      591.99      582.02    119.12 o 
   7   4  13      458.93      691.02    183.10 o 
   8   4  13     3132.68     3203.15    104.96 o 
   9   4  13        0.34      390.55    114.89 o 
  10   4  13      443.96      597.88    106.02 o 
   1   5  13     3000.23     3047.32     91.70 o 
   2   5  13     1577.95     1244.22     50.19 o 
   3   5  13     1699.29     1563.79     47.81 o 
   4   5  13      454.71      686.80     61.94 o 
   5   5  13     2270.14     1787.78     66.42 o 
   6   5  13     1942.07     2107.67     71.92 o 
   7   5  13     1667.87     1829.45    137.70 o 
   8   5  13      949.76     1281.13    113.43 o 
   9   5  13     1169.66     1586.29    127.94 o 
   0   6  13     2954.85     2561.56     92.39 o 
   1   6  13     2187.42     2197.38     42.49 o 
   2   6  13        6.30      -63.68     73.36 o 
   3   6  13       19.00      -44.10     44.10 o 
   4   6  13       29.18       17.04     77.25 o 
   5   6  13      381.67      352.47     66.58 o 
   6   6  13       22.39       59.68     64.37 o 
   7   6  13      596.48      590.41     73.39 o 
   8   6  13      197.75      391.05    102.42 o 
   9   6  13       24.65      241.82    107.75 o 
   1   7  13      725.50      694.61     50.01 o 
   2   7  13      548.45      423.27     53.21 o 
   3   7  13      729.22      711.66     65.51 o 
   4   7  13     1561.73     1674.46     66.39 o 
   5   7  13      324.74      277.48     70.22 o 
   6   7  13        1.72       24.55     65.76 o 
   7   7  13      113.29      207.65     69.39 o 
   8   7  13        5.59      276.91     84.46 o 
   0   8  13        6.18      167.78     97.86 o 
   1   8  13      124.97      162.34     68.60 o 
   2   8  13      154.59      264.20     66.97 o 
   3   8  13       38.85       -3.43     59.49 o 
   4   8  13       71.02      127.74     70.76 o 
   5   8  13       11.82      118.32     69.52 o 
   6   8  13        7.26      105.75     77.07 o 
   7   8  13      167.11      268.71    128.27 o 
   1   9  13      197.89      412.27     76.87 o 
   2   9  13      334.48      393.77     73.90 o 
   3   9  13      387.82      600.99    116.73 o 
   4   9  13      396.21      859.33    129.57 o 
   5   9  13        0.34      224.97    116.50 o 
   6   9  13       29.24      181.80     95.26 o 
   0  10  13     1185.36     1217.06    129.27 o 
   1  10  13      194.06       -9.70     84.22 o 
   2  10  13       93.43       13.97     95.55 o 
   5  10  13      423.82      110.81    131.36 o 
   1  11  13      137.54       63.66     91.11 o 
   0   0  14    14769.60    15354.31    137.06 o 
   1   0  14     2620.61     2858.18    118.89 o 
   2   0  14    27761.52    26470.67    159.57 o 
   3   0  14      299.60      307.45     69.30 o 
   4   0  14    28441.79    27166.60    148.39 o 
   5   0  14     2046.32     1917.82     86.53 o 
   6   0  14     4251.53     4202.72     94.91 o 
   7   0  14      308.03      312.92     80.29 o 
   8   0  14     4476.37     4073.08    108.44 o 
   9   0  14        6.58       46.59     87.15 o 
  10   0  14      176.89      239.06    114.64 o 
   1   1  14     1289.60     1292.25     58.24 o 
   2   1  14     7513.40     8187.21    103.74 o 
   3   1  14      896.20      604.97     61.45 o 
   4   1  14      111.98      222.88     56.42 o 
   5   1  14     1168.50      816.81     54.87 o 
   6   1  14     3231.33     3444.25     67.67 o 
   7   1  14     1369.86     1425.63     99.61 o 
   8   1  14     2369.64     2730.86     76.47 o 
   9   1  14      344.14      464.59     72.25 o 
  10   1  14       54.48      231.92     87.76 o 
   0   2  14     4401.20     5370.51    184.75 o 
   1   2  14     2014.38     2314.49     85.73 o 
   2   2  14       96.25      147.47     56.83 o 
   3   2  14      104.68      104.49     47.21 o 
   4   2  14      277.45      376.49     92.25 o 
   5   2  14      701.01      685.40    185.46 o 
   6   2  14      199.23      262.47     81.67 o 
   7   2  14      377.91      288.99     56.96 o 
   8   2  14      731.18      920.08    102.28 o 
   9   2  14       34.48      325.28    115.26 o 
  10   2  14      194.33      269.29     97.44 o 
   1   3  14       19.71       61.91     45.26 o 
   2   3  14    10257.97     9277.80    446.25 o 
   3   3  14       64.01       22.27     58.10 o 
   4   3  14    13106.35    13340.12   1625.28 o 
   5   3  14      188.27      396.71     73.69 o 
   6   3  14      586.92      516.19     88.50 o 
   7   3  14       95.16      148.45     89.01 o 
   8   3  14      563.53      552.16     99.69 o 
   9   3  14       56.63      240.94    102.71 o 
  10   3  14      291.05      626.64    131.00 o 
   0   4  14      251.21      337.61     76.31 o 
   1   4  14      430.73      476.46     46.54 o 
   2   4  14     1632.85     1785.17     64.82 o 
   3   4  14        8.31      -14.06     92.34 o 
   4   4  14      883.78      739.33     84.02 o 
   5   4  14      297.65      405.00     83.25 o 
   6   4  14       31.76        2.77     82.42 o 
   7   4  14        3.29       65.85     88.21 o 
   8   4  14      372.30      635.04    116.31 o 
   9   4  14        0.08      266.62    118.78 o 
  10   4  14        9.15      282.04    124.48 o 
   1   5  14      171.43      155.75     72.86 o 
   2   5  14     3792.77     3210.60    252.99 o 
   3   5  14      109.00      -39.16     71.61 o 
   4   5  14    11791.76    11330.98     90.23 o 
   5   5  14      574.82      513.81    123.20 o 
   6   5  14       83.60       13.92     66.88 o 
   7   5  14        1.65      135.35     87.54 o 
   8   5  14      332.67      477.28    112.01 o 
   9   5  14      116.62      244.51    117.32 o 
   0   6  14     2045.51     1611.02     62.55 o 
   1   6  14       17.89       54.61     50.16 o 
   2   6  14     1096.99      879.53     56.99 o 
   3   6  14      238.91       56.79     48.44 o 
   4   6  14       32.46      -30.41     64.39 o 
   5   6  14      110.74      112.30     65.30 o 
   6   6  14       85.53      156.82     75.41 o 
   7   6  14      407.02      550.52    109.42 o 
   8   6  14      544.75      734.89     97.56 o 
   9   6  14        3.39      242.85    125.66 o 
   1   7  14      346.28      413.10     51.93 o 
   2   7  14     1034.27     1040.34     70.80 o 
   3   7  14       41.09      -48.31     60.14 o 
   4   7  14      114.93       70.66     69.33 o 
   5   7  14       60.02      105.37     66.69 o 
   6   7  14      448.42      599.95     75.31 o 
   7   7  14       82.14      111.34     79.86 o 
   8   7  14     1196.85     1292.14     76.22 o 
   0   8  14     2546.63     2265.40    106.60 o 
   1   8  14       62.30       96.47     68.79 o 
   2   8  14     3577.08     3426.69     75.82 o 
   3   8  14      189.14       60.53     67.20 o 
   4   8  14     3103.97     2705.84    126.80 o 
   5   8  14      389.83      316.79     74.74 o 
   6   8  14      139.27      242.99     81.39 o 
   7   8  14       19.77      231.58     88.38 o 
   1   9  14      457.83      647.91     74.16 o 
   2   9  14      189.59      441.86     76.17 o 
   3   9  14      462.08      772.61    135.00 o 
   4   9  14      396.54      660.87    134.81 o 
   5   9  14      615.12     1163.53    140.21 o 
   6   9  14      327.37      572.37    128.31 o 
   0  10  14      439.87      334.13    111.93 o 
   1  10  14      136.93      249.98    134.50 o 
   2  10  14      249.97      556.84    142.00 o 
   1   1  15    10676.47    11456.91     93.29 o 
   2   1  15     9671.95    11123.20    277.36 o 
   3   1  15       70.68      167.77     89.66 o 
   4   1  15     5998.90     5509.23    311.17 o 
   5   1  15     5129.27     4732.44     70.70 o 
   6   1  15      127.69       80.90     62.12 o 
   7   1  15      735.59      760.54     65.04 o 
   8   1  15      500.23      467.02     63.30 o 
   9   1  15        5.53       49.67     70.19 o 
  10   1  15       79.17      159.78    117.34 o 
   0   2  15     6168.40     6702.04    284.87 o 
   1   2  15      163.73       74.97     52.26 o 
   2   2  15     6365.18     5660.95    103.99 o 
   3   2  15      139.08      -30.41     96.11 o 
   4   2  15      512.15      432.94    111.05 o 
   5   2  15       11.56       39.49     76.45 o 
   6   2  15        4.65       28.33     83.79 o 
   7   2  15        0.25       68.64     98.10 o 
   8   2  15     1448.16     1330.84     99.36 o 
   9   2  15      113.01      218.06    101.15 o 
  10   2  15      223.83      282.27    115.34 o 
   1   3  15     1301.39     2022.92     53.92 o 
   2   3  15     3194.25     3651.40     64.05 o 
   3   3  15     1870.47     1792.57    364.94 o 
   4   3  15      295.18      352.71    117.21 o 
   5   3  15      271.43      302.87     86.45 o 
   6   3  15      755.12      789.63     86.55 o 
   7   3  15      135.25      133.34     96.62 o 
   8   3  15     1686.82     1607.20     99.79 o 
   9   3  15      491.02      572.55    102.32 o 
  10   3  15       94.89      309.90    123.90 o 
   0   4  15     1551.92     1593.62     96.28 o 
   1   4  15      436.82      420.74     50.61 o 
   2   4  15    25062.20    23376.31    719.45 o 
   3   4  15     2317.58     2338.94    515.36 o 
   4   4  15     6996.09     5903.52    102.31 o 
   5   4  15      337.45      218.98     89.78 o 
   6   4  15      161.14      141.22     97.39 o 
   7   4  15       79.41        0.34     70.52 o 
   8   4  15     1440.26     1471.63    106.37 o 
   9   4  15        6.99       65.78    101.76 o 
   1   5  15     1009.93      962.12     58.01 o 
   2   5  15     1614.05     1352.24     55.69 o 
   4   5  15      383.66      325.15     81.40 o 
   5   5  15      560.52      397.61     92.68 o 
   6   5  15     2278.82     2366.74     79.70 o 
   7   5  15      718.94      800.81    133.28 o 
   8   5  15     1098.04     1157.57    105.88 o 
   9   5  15        7.28       72.93     97.16 o 
   0   6  15     3125.38     3369.15    194.09 o 
   1   6  15      118.12       80.70     45.56 o 
   2   6  15      169.89      157.96     58.24 o 
   3   6  15      783.92      574.92     53.89 o 
   4   6  15       89.81       14.60     80.30 o 
   5   6  15      762.41      719.65    105.42 o 
   6   6  15      173.60      212.30     73.49 o 
   7   6  15       30.45       64.23     79.82 o 
   8   6  15      233.09      332.37     83.85 o 
   1   7  15     1863.78     1509.08     57.61 o 
   2   7  15      660.92      608.19     92.73 o 
   3   7  15     1101.52      787.18     73.81 o 
   4   7  15      945.47      879.32     84.71 o 
   5   7  15     1774.86     1737.73     87.38 o 
   6   7  15      119.32      238.62     83.07 o 
   7   7  15      180.78      227.86     80.78 o 
   8   7  15      152.80      227.77     79.50 o 
   0   8  15      533.81      602.72    111.80 o 
   1   8  15       88.56       55.21     74.60 o 
   2   8  15      804.16      870.78     77.33 o 
   3   8  15       13.02       32.49    127.65 o 
   4   8  15      726.89      678.57    121.78 o 
   5   8  15        2.22       18.60    114.88 o 
   6   8  15      318.78      372.60     83.12 o 
   7   8  15      192.78      398.10     84.40 o 
   1   9  15      664.19      762.59     85.10 o 
   2   9  15      305.78      392.65     76.93 o 
   3   9  15      103.24      169.80    125.17 o 
   4   9  15      289.51      474.52    125.16 o 
   5   9  15      529.49      977.46    148.49 o 
   6   9  15        0.46      145.05    129.67 o 
   0  10  15      659.03     1264.32    130.11 o 
   1  10  15        9.48      271.52    127.21 o 
   2  10  15      170.73      613.51    129.45 o 
   3  10  15       68.50      746.52    147.99 o 
   4  10  15        0.74      322.11    153.48 o 
   0   0  16     3236.68     3161.96    106.38 o 
   1   0  16     3775.78     3663.19    281.83 o 
   2   0  16    18919.20    19857.11    159.08 o 
   3   0  16     2239.89     2103.48     98.59 o 
   4   0  16     7116.17     7282.48    105.88 o 
   6   0  16     3137.36     2641.22     94.15 o 
   7   0  16      139.54      162.87     94.43 o 
   8   0  16     1245.07     1161.90    109.44 o 
   9   0  16      195.06      225.44     97.21 o 
  10   0  16       26.16      142.23    100.99 o 
   1   1  16        4.28       96.48     45.97 o 
   2   1  16     1184.24     1197.78     71.58 o 
   3   1  16     1120.75      993.35     63.38 o 
   4   1  16      185.47      252.14    210.36 o 
   5   1  16       52.67      139.58     91.95 o 
   6   1  16     1461.18     1361.09     65.70 o 
   7   1  16      257.85      168.69    110.89 o 
   8   1  16      854.32      933.50     94.25 o 
   9   1  16       35.17       89.51     69.55 o 
  10   1  16      167.98      331.10    125.90 o 
   0   2  16    13850.75    16825.04    594.51 o 
   1   2  16     1003.41     1087.22     79.93 o 
   2   2  16      670.22      657.09     54.07 o 
   3   2  16      795.66      858.39     67.43 o 
   4   2  16      695.48      741.48    215.31 o 
   5   2  16      698.77      982.25    233.02 o 
   6   2  16     2384.50     2206.36    188.05 o 
   7   2  16       10.77       32.36     88.85 o 
   8   2  16      876.56      838.64    105.72 o 
   9   2  16      735.86      762.59    102.51 o 
  10   2  16       10.36      146.99    131.14 o 
   1   3  16     8851.97     9135.85    304.33 o 
   2   3  16      741.40      585.30     56.44 o 
   3   3  16     1200.23     1321.48    214.06 o 
   4   3  16     1957.40     2150.27    304.43 o 
   5   3  16     4189.42     4884.52    684.28 o 
   6   3  16       35.11       53.13     98.96 o 
   7   3  16     1709.84     1331.71     95.22 o 
   8   3  16       12.41      136.84    111.19 o 
   9   3  16      195.55      237.90    119.43 o 
   0   4  16     1701.24     2133.91     94.19 o 
   1   4  16      427.34      533.68     53.71 o 
   2   4  16      634.63      619.04     62.17 o 
   3   4  16       71.94       53.13    110.33 o 
   4   4  16       60.37      -54.62     89.60 o 
   5   4  16      196.43      237.48     92.32 o 
   6   4  16      465.03      433.36     96.21 o 
   7   4  16      316.87      183.39    117.67 o 
   8   4  16      255.26      255.93     93.77 o 
   9   4  16        5.85       69.16     98.70 o 
   1   5  16     4320.88     3716.24     72.85 o 
   2   5  16      385.28      340.63     53.99 o 
   4   5  16      298.15      235.70     88.21 o 
   5   5  16     2753.87     2252.26     80.76 o 
   6   5  16        0.46        6.63    100.16 o 
   7   5  16     1362.62     1202.65    106.30 o 
   8   5  16       24.70      108.55     96.61 o 
   9   5  16       46.27      122.02    105.80 o 
   0   6  16     1469.87     1168.51    279.28 o 
   1   6  16      150.59      116.28     60.39 o 
   2   6  16      252.65      214.56     82.82 o 
   5   6  16       26.91      -41.69     89.99 o 
   6   6  16      189.46      161.63     73.90 o 
   7   6  16       36.33      137.46     75.86 o 
   8   6  16      682.69      840.04     92.51 o 
   1   7  16        1.73      -32.39     82.41 o 
   2   7  16       24.92      147.88     89.10 o 
   3   7  16     1349.79     1053.73     78.87 o 
   4   7  16      832.19      636.47     70.71 o 
   5   7  16       72.71       32.18     83.12 o 
   6   7  16      201.07      322.16     80.93 o 
   7   7  16      295.20      342.75     88.98 o 
   0   8  16        0.67       22.39    114.91 o 
   1   8  16      183.07      246.57     75.56 o 
   2   8  16     1510.69     1472.60     79.02 o 
   3   8  16      326.00      312.70    109.46 o 
   4   8  16      679.60      621.40     75.55 o 
   5   8  16       34.41       55.40    121.69 o 
   6   8  16      217.32      235.85    109.40 o 
   1   9  16      145.94      141.58     83.58 o 
   2   9  16      965.29     1168.65     87.24 o 
   3   9  16       25.44      130.69    121.23 o 
   4   9  16       87.24      138.62    121.42 o 
   5   9  16        2.21      287.49    143.06 o 
   0  10  16      826.54     1527.15    135.45 o 
   1  10  16      114.38      562.55     84.06 o 
   2  10  16      114.38      567.37    120.68 o 
   3  10  16       86.11      860.73    149.18 o 
   1   1  17     5504.84     5465.50    150.24 o 
   2   1  17     1807.54     2120.38     76.78 o 
   3   1  17     7195.88     6583.65    335.15 o 
   4   1  17     2947.58     2872.07    212.83 o 
   5   1  17     3872.75     3700.26    197.04 o 
   6   1  17      185.06       93.51     69.42 o 
   7   1  17      897.40      546.93     71.39 o 
   8   1  17       55.82       12.33     65.22 o 
   9   1  17     1033.94      804.94    111.80 o 
   0   2  17     9720.01    10901.73    593.12 o 
   1   2  17      167.75      100.00     58.34 o 
   2   2  17        9.36       -5.63     56.04 o 
   3   2  17      390.80      552.82     66.78 o 
   4   2  17      225.05      258.18    127.12 o 
   5   2  17     1931.72     2009.08    369.40 o 
   6   2  17     1855.22     1892.49    254.16 o 
   7   2  17        5.74      -42.49    103.60 o 
   8   2  17      308.19      410.38    118.16 o 
   9   2  17      737.47      902.60    125.35 o 
   1   3  17      698.42      518.44     57.86 o 
   2   3  17     2051.89     2229.52     69.20 o 
   3   3  17     1029.51     1262.81    146.47 o 
   4   3  17      972.26      837.66    155.17 o 
   5   3  17      363.58      356.98    103.92 o 
   6   3  17      572.13      493.47     98.45 o 
   7   3  17      916.10      639.40    114.08 o 
   8   3  17      205.30      281.94    112.44 o 
   9   3  17       12.93      111.53    125.14 o 
   0   4  17     4337.32     3600.23    108.19 o 
   1   4  17     2318.91     2159.24    118.32 o 
   2   4  17     2994.36     3129.07    131.88 o 
   3   4  17      157.16      282.29     72.85 o 
   5   4  17      664.01      379.01     92.41 o 
   6   4  17     1978.31     1619.39    103.71 o 
   7   4  17      635.45      698.91     74.78 o 
   8   4  17       36.25       94.13    117.83 o 
   9   4  17      161.23      280.65    115.91 o 
   1   5  17        0.43       -6.41     65.37 o 
   2   5  17      856.09      733.86     62.71 o 
   3   5  17        0.82       43.04     77.89 o 
   6   5  17      970.92      854.05     75.10 o 
   7   5  17       12.16       23.85    103.24 o 
   8   5  17      228.27      365.89    119.12 o 
   0   6  17     2725.15     2968.23    102.25 o 
   1   6  17     1068.59      992.51     66.34 o 
   2   6  17       68.51       83.59     87.07 o 
   3   6  17       38.02      134.59     78.81 o 
   4   6  17       99.81      -45.71    100.43 o 
   5   6  17     1414.62     1205.55     79.54 o 
   6   6  17      582.53      400.43     85.80 o 
   7   6  17       41.59       66.53     84.50 o 
   8   6  17        6.13      116.38     93.44 o 
   1   7  17     2174.32     1767.24     89.94 o 
   2   7  17      426.86      262.84    117.08 o 
   3   7  17     1344.83     1215.02    264.61 o 
   4   7  17      659.01      459.07     83.90 o 
   5   7  17     1010.31      981.77     91.29 o 
   6   7  17        0.09        8.62    138.98 o 
   7   7  17      145.56      176.40     85.97 o 
   0   8  17        6.27      -57.51    111.74 o 
   1   8  17      403.15      289.10     83.14 o 
   2   8  17      394.10      402.95     81.08 o 
   3   8  17       25.70      144.85    108.95 o 
   4   8  17      223.32      124.31    135.97 o 
   5   8  17       97.24      138.42    133.17 o 
   6   8  17      362.22      274.09    201.82 o 
   1   9  17      215.82      210.38     78.59 o 
   2   9  17       14.71       67.29     85.54 o 
   3   9  17      158.17      153.23    120.50 o 
   4   9  17      250.29      402.71    132.79 o 
   5   9  17      248.25      494.60    142.46 o 
   0  10  17     1152.15     1755.63    139.30 o 
   1  10  17      104.45      432.72     81.91 o 
   2  10  17      138.94      451.96    124.67 o 
   3  10  17       16.98      779.15    157.48 o 
   0   0  18    11880.76    11763.56    149.58 o 
   1   0  18     1631.65     1849.34    185.42 o 
   2   0  18      817.63     1040.10    114.09 o 
   3   0  18      358.33      340.71    109.27 o 
   4   0  18      397.04      396.78    104.43 o 
   5   0  18        7.15      129.79     95.54 o 
   6   0  18     3767.22     3021.46    109.50 o 
   7   0  18      358.03      323.24     89.79 o 
   8   0  18     1013.95      805.51     95.89 o 
   1   1  18      374.42      515.08     52.80 o 
   2   1  18     2376.50     2331.28    295.54 o 
   3   1  18      350.63      321.87     74.84 o 
   4   1  18        0.13       77.31     69.91 o 
   5   1  18       18.97      154.39     90.67 o 
   6   1  18     1161.86     1173.79    290.93 o 
   7   1  18      160.67       45.32     96.39 o 
   8   1  18      187.76      100.78     76.02 o 
   9   1  18        0.55       -7.00    108.91 o 
   0   2  18     5747.41     7598.10    366.30 o 
   1   2  18      798.23      888.60     62.17 o 
   2   2  18      155.79      309.87     68.07 o 
   3   2  18      217.90      224.94     71.21 o 
   4   2  18       13.69       69.61     85.87 o 
   5   2  18      347.91      548.71    159.15 o 
   6   2  18      967.02      986.93    276.69 o 
   7   2  18       60.57      257.73    106.00 o 
   8   2  18       15.10      -48.41    100.27 o 
   9   2  18       90.27      152.72    130.59 o 
   1   3  18     2337.48     2184.02     74.79 o 
   2   3  18     2372.59     1954.20     73.01 o 
   3   3  18     1510.35     1925.47    165.56 o 
   4   3  18     3120.02     3028.08    426.27 o 
   5   3  18     2101.21     2189.56    456.19 o 
   6   3  18       70.09      -46.04     89.70 o 
   7   3  18      177.13        3.66    109.84 o 
   8   3  18       28.25      -17.07     91.13 o 
   9   3  18      278.35      270.88    120.59 o 
   0   4  18      134.24      112.63    108.56 o 
   1   4  18      261.52      339.78     58.42 o 
   2   4  18      178.21      156.82     57.10 o 
   3   4  18      343.78      609.57     77.40 o 
   7   4  18      215.02       91.17    105.02 o 
   8   4  18      111.83      160.91    127.25 o 
   1   5  18      427.30      408.96     65.32 o 
   2   5  18      633.87      554.15     61.79 o 
   3   5  18        0.22       81.13     83.64 o 
   4   5  18     1986.90     1606.78    108.11 o 
   5   5  18      534.55      277.83     95.03 o 
   7   5  18       35.46      -37.82     96.10 o 
   8   5  18        3.55       81.90    129.79 o 
   0   6  18     3982.19     4061.40    122.43 o 
   1   6  18      100.46       54.23     62.99 o 
   2   6  18      257.62      250.15     92.06 o 
   3   6  18      105.69      282.77     84.54 o 
   4   6  18      144.16      -40.54    100.50 o 
   6   6  18     1026.24      749.09     93.72 o 
   7   6  18      203.41       86.30     90.88 o 
   1   7  18     1243.41      592.94     86.80 o 
   2   7  18      313.26      135.92    181.06 o 
   3   7  18     3068.02     2764.13    389.53 o 
   4   7  18      161.52        8.47    106.71 o 
   5   7  18      425.28      211.17     79.61 o 
   6   7  18      350.56      209.54     97.18 o 
   7   7  18      470.66      322.65    121.60 o 
   0   8  18     1323.98      762.14    116.75 o 
   1   8  18      436.47      268.38     87.18 o 
   2   8  18       89.87       24.98     88.38 o 
   3   8  18        0.02      109.65    102.04 o 
   4   8  18      131.90      188.58    100.32 o 
   5   8  18       98.98      243.75    137.56 o 
   6   8  18      907.93      741.81    125.36 o 
   1   9  18       38.48       23.14     80.62 o 
   2   9  18      199.63      113.60    143.28 o 
   3   9  18       12.78       -6.51    125.50 o 
   4   9  18       28.38      150.30    132.19 o 
   0  10  18      201.56      573.24    136.26 o 
   1  10  18       35.07      297.24     84.03 o 
   2  10  18        6.15      324.99    128.15 o 
   1   1  19      560.33      617.59     57.55 o 
   2   1  19     3068.85     3508.22    210.61 o 
   3   1  19     3081.91     3511.42    240.36 o 
   4   1  19     4787.37     4705.13    365.16 o 
   5   1  19     2454.03     2348.40     77.25 o 
   6   1  19      173.39      309.32    231.75 o 
   7   1  19       36.49       75.90    107.99 o 
   9   1  19      170.99       68.46     70.26 o 
   0   2  19     8869.86    10096.19    107.32 o 
   1   2  19       16.95       23.77     61.99 o 
   2   2  19      399.91      623.28     61.69 o 
   3   2  19        6.64       21.63     76.30 o 
   4   2  19      101.78      262.58    148.11 o 
   5   2  19        5.91      -43.63     81.82 o 
   6   2  19     1369.91     1423.97    303.10 o 
   7   2  19      294.71      305.89    146.81 o 
   8   2  19      133.50       38.55    102.45 o 
   9   2  19      173.97      183.53    123.65 o 
   1   3  19     1800.10     1953.13     96.77 o 
   2   3  19      690.01      834.00     73.27 o 
   3   3  19     7388.12     8791.12   1178.04 o 
   4   3  19      154.25      263.56     75.46 o 
   5   3  19       46.87      -37.74    130.97 o 
   6   3  19       67.85       -9.37    106.37 o 
   7   3  19      207.17        5.21     94.73 o 
   8   3  19      133.34       30.02    112.67 o 
   0   4  19    10022.12     8607.99    139.64 o 
   1   4  19       13.53      -30.86     63.03 o 
   2   4  19       53.48       14.77     67.72 o 
   3   4  19      740.51      917.52    130.99 o 
   4   4  19     1006.99      830.19     98.67 o 
   5   4  19      552.27      269.90    112.44 o 
   6   4  19     4183.85     3233.43    119.45 o 
   7   4  19      404.36      274.84    120.70 o 
   8   4  19      134.09       60.13    125.13 o 
   1   5  19      334.62      426.42     70.29 o 
   2   5  19      825.01      579.81     67.87 o 
   3   5  19       24.31      114.07     89.59 o 
   4   5  19      168.73      291.72     95.84 o 
   5   5  19      240.71       -9.29    113.97 o 
   6   5  19      395.81       69.36     87.19 o 
   7   5  19       96.65      -46.26    113.97 o 
   0   6  19     1208.76     1376.52    103.91 o 
   1   6  19       28.78        2.00     71.26 o 
   2   6  19       22.67      -22.84     92.88 o 
   3   6  19       10.58       82.16     88.49 o 
   4   6  19        4.73      122.74     91.51 o 
   6   6  19      240.83       73.21     89.54 o 
   1   7  19       33.32       54.84     99.35 o 
   2   7  19      229.15      150.02    108.21 o 
   3   7  19      114.06      362.19    109.56 o 
   4   7  19     1649.85     1372.60    251.95 o 
   2   8  19        1.17      -78.45    121.29 o 
   3   8  19      152.64      153.75    149.48 o 
   4   8  19       47.55      176.73     96.81 o 
   5   8  19       95.36       38.62    129.99 o 
   1   9  19        1.83      -44.44     84.48 o 
   2   9  19       32.88        2.74    150.22 o 
   3   9  19      380.94      525.67    132.45 o 
   0   0  20    21000.80    21557.48    195.02 o 
   1   0  20      857.38      965.04     81.68 o 
   2   0  20      406.40      534.66    123.04 o 
   3   0  20      200.88      183.08    114.25 o 
   4   0  20      692.10      388.72    122.19 o 
   5   0  20      698.47      838.10    120.06 o 
   6   0  20     5585.33     4958.46    123.01 o 
   7   0  20     1604.20     1785.48    130.41 o 
   1   1  20     1120.00     1590.06     73.07 o 
   2   1  20      736.79      701.62     87.94 o 
   3   1  20     2272.72     2507.39     91.42 o 
   4   1  20       99.17      100.93     80.31 o 
   5   1  20      498.59      553.81     84.09 o 
   6   1  20      122.07      299.59     76.54 o 
   7   1  20      202.50      361.78     98.52 o 
   8   1  20        9.44      113.11    121.83 o 
   0   2  20     7110.24     8744.83    167.50 o 
   1   2  20      462.55      553.45     67.49 o 
   2   2  20      442.52      293.22     65.18 o 
   3   2  20      800.75      848.65     87.42 o 
   4   2  20       75.09       90.76     81.03 o 
   5   2  20      157.74      294.92    121.05 o 
   6   2  20      518.93      461.19    253.11 o 
   7   2  20        0.19      117.11    105.31 o 
   8   2  20      496.07      236.84    115.49 o 
   1   3  20       77.14       66.34     62.31 o 
   2   3  20      733.52      672.12     87.39 o 
   3   3  20     2107.29     2112.41    216.05 o 
   4   3  20     2002.94     2165.05    323.78 o 
   5   3  20       25.06       81.56    118.44 o 
   7   3  20      177.05       26.76    100.71 o 
   0   4  20       12.00      127.10     98.97 o 
   1   4  20      119.00      193.87     76.41 o 
   2   4  20       15.34       22.45     63.58 o 
   3   4  20       77.87      108.69     84.31 o 
   4   4  20      212.57      272.80    104.43 o 
   5   4  20       19.05       85.54    111.31 o 
   1   5  20      139.09      112.04     69.67 o 
   2   5  20      113.76      101.17     66.26 o 
   3   5  20     1869.37     1649.50    101.17 o 
   4   5  20     1231.54     1248.56    104.53 o 
   5   5  20      357.70      130.54    117.21 o 
   0   6  20     3426.01     3426.28    117.84 o 
   1   6  20        8.61        1.09     68.54 o 
   2   6  20       39.43       63.08    116.55 o 
   3   6  20      327.91      395.27     95.82 o 
   4   6  20      365.24      536.51    101.11 o 
   6   6  20      261.83        5.21     93.36 o 
   7   6  20      243.72       -7.87    129.68 o 
   1   7  20      194.91      199.96    116.88 o 
   3   7  20     2505.20     2041.59    463.14 o 
   4   7  20       51.44      189.29    108.21 o 
   5   7  20       89.72      187.05     99.99 o 
   0   8  20     1709.12      667.60    140.84 o 
   3   8  20        6.82       22.87     98.88 o 
   4   8  20      238.74      224.70     79.57 o 
   1   9  20      440.64      201.22     99.49 o 
   2   9  20      156.32        9.67    156.50 o 
   1   1  21      528.90      510.75     68.28 o 
   2   1  21      335.16      335.97     90.72 o 
   3   1  21     1383.08     1359.49    109.85 o 
   4   1  21     2054.58     1847.71     86.31 o 
   5   1  21       25.51       68.07    116.25 o 
   6   1  21       66.45      199.68     81.94 o 
   7   1  21      621.65      703.94     79.66 o 
   8   1  21        0.93      184.41    115.54 o 
   0   2  21     2218.88     2339.41    109.17 o 
   1   2  21      986.59      905.75     67.19 o 
   2   2  21      315.41      247.90     72.64 o 
   3   2  21      233.65      230.86     91.08 o 
   4   2  21      242.48      115.62     90.57 o 
   5   2  21      119.08      116.45    115.06 o 
   6   2  21      389.45      463.79     83.77 o 
   7   2  21       14.86      128.51    109.41 o 
   8   2  21      263.99        8.32    130.99 o 
   1   3  21      684.35      825.45     67.78 o 
   2   3  21      274.35      431.59     69.15 o 
   3   3  21     1073.74     1568.73    287.87 o 
   4   3  21       10.30       11.85     83.99 o 
   5   3  21       86.13      230.25     89.85 o 
   6   3  21      148.61      105.04    122.22 o 
   0   4  21     2598.96     2051.17    122.47 o 
   1   4  21     1705.02     1606.38     86.00 o 
   2   4  21       18.60       64.73     62.17 o 
   3   4  21       74.03      107.95     89.47 o 
   4   4  21      159.45      254.43    107.46 o 
   5   4  21       32.06       96.26    108.04 o 
   6   4  21     1676.61     1101.73    113.23 o 
   7   4  21     1546.18     1301.51    132.66 o 
   1   5  21     1450.07     1793.24     79.04 o 
   2   5  21      300.39      179.98    109.76 o 
   3   5  21      544.01      609.24    111.62 o 
   4   5  21       85.84      197.01    107.29 o 
   5   5  21      640.42      675.92    119.28 o 
   0   6  21        1.60      -12.68    118.13 o 
   1   6  21     1042.97     1005.25     96.49 o 
   2   6  21      371.20      439.00    200.61 o 
   3   6  21      261.26      194.67    114.03 o 
   4   6  21     1435.24     1120.59    574.60 o 
   5   6  21      536.80      684.33    453.43 o 
   1   7  21      155.44       27.95    103.00 o 
   2   7  21      411.83      245.71    124.14 o 
   3   7  21      297.35      248.51    103.02 o 
   4   7  21       62.79      156.68    102.16 o 
   5   7  21      137.18      137.59    104.12 o 
   4   8  21       58.58      144.41    102.26 o 
   0   0  22      648.01      543.53    119.81 o 
   1   0  22      319.76      472.35     90.54 o 
   2   0  22       13.91       41.10    135.34 o 
   3   0  22       34.99       -5.50    138.94 o 
   6   0  22      283.86      259.95    118.70 o 
   7   0  22     1596.20     2070.92    136.72 o 
   8   0  22       51.62      335.58    135.84 o 
   1   1  22     1101.01     1509.35    109.29 o 
   2   1  22      369.69      427.52     87.60 o 
   3   1  22      846.87     1164.76    174.34 o 
   4   1  22      416.73      205.64     85.41 o 
   5   1  22      187.46      108.71     84.47 o 
   6   1  22        3.63       60.66     99.71 o 
   7   1  22       57.44      164.15     78.00 o 
   8   1  22        0.03      158.51     86.44 o 
   0   2  22      115.11       12.06     86.68 o 
   1   2  22      187.88      263.58     68.95 o 
   2   2  22      692.76      745.95    142.94 o 
   3   2  22      285.08      411.91    181.79 o 
   4   2  22      361.83      309.10     87.33 o 
   5   2  22      456.89      533.13     90.80 o 
   6   2  22      517.46      544.92     92.61 o 
   7   2  22       21.53      180.12    124.97 o 
   1   3  22      232.87      143.87     70.99 o 
   2   3  22     1694.37     1411.00     87.15 o 
   3   3  22     1165.22     1228.12    266.16 o 
   4   3  22     1846.16     1854.42    371.31 o 
   5   3  22       78.85      106.80    127.68 o 
   6   3  22      111.11      316.55    120.55 o 
   7   3  22      548.06      204.32    128.91 o 
   0   4  22      724.50      466.59    129.94 o 
   1   4  22       92.40      108.51     85.06 o 
   2   4  22       38.20       74.53     66.81 o 
   3   4  22        5.96      -58.52    106.10 o 
   4   4  22        8.73       13.47    106.23 o 
   5   4  22       69.63      271.07    115.63 o 
   6   4  22      239.90      332.47    102.81 o 
   1   5  22      171.18      213.35     75.93 o 
   2   5  22     1127.70     1075.43    104.62 o 
   3   5  22      474.81      371.56    128.94 o 
   4   5  22      966.74     1090.42    125.55 o 
   5   5  22       27.06      319.68    120.82 o 
   6   5  22        8.82      263.04    124.76 o 
   0   6  22      683.63      771.99    125.33 o 
   1   6  22       14.65      -30.54     74.04 o 
   2   6  22      849.43      629.77    115.10 o 
   4   6  22      155.07      249.83    125.75 o 
   5   6  22        2.29      240.91    122.48 o 
   1   7  22       62.29      -62.00    121.85 o 
   2   7  22      207.04       90.55    126.68 o 
   3   7  22      263.22      216.73    112.80 o 
   4   7  22        6.25      174.19     93.57 o 
   1   1  23      409.08      605.25     80.82 o 
   2   1  23     2318.35     2704.70    208.75 o 
   3   1  23      416.98      471.57     97.03 o 
   4   1  23      924.34      844.83    167.94 o 
   5   1  23      264.96      264.85     93.69 o 
   6   1  23      148.93      149.04     97.43 o 
   7   1  23       70.32      117.65    107.81 o 
   0   2  23       77.99        3.30     83.59 o 
   1   2  23       20.34       21.76     72.21 o 
   2   2  23     1938.76     2035.40    157.30 o 
   3   2  23      539.42      584.61    121.64 o 
   4   2  23      739.79      630.48     91.81 o 
   5   2  23      135.10      114.78     96.74 o 
   6   2  23      187.58      237.08    134.24 o 
   7   2  23      150.82      322.61    129.83 o 
   1   3  23       44.38       50.62     74.03 o 
   2   3  23      173.58      362.20     75.40 o 
   3   3  23      399.13      733.77    175.07 o 
   4   3  23       16.85        9.42     97.37 o 
   5   3  23       67.10       67.70    128.86 o 
   6   3  23        0.75      219.42    126.21 o 
   7   3  23       19.74      162.42    124.97 o 
   0   4  23       98.68      119.10    129.51 o 
   1   4  23      502.05      522.27     87.20 o 
   2   4  23      612.78      657.01     80.83 o 
   4   4  23      168.64       72.87    106.60 o 
   5   4  23      242.91      391.57    128.22 o 
   6   4  23      173.45      268.47    112.02 o 
   1   5  23      647.56      766.90     81.69 o 
   2   5  23      257.38      291.36     76.04 o 
   3   5  23       84.74      -35.79    132.15 o 
   4   5  23      225.02       76.93    139.24 o 
   5   5  23       99.29      321.87    122.46 o 
   6   5  23        0.75      231.02    132.97 o 
   0   6  23      275.83      214.24    111.47 o 
   1   6  23      178.52       94.16     84.50 o 
   2   6  23      865.88      907.16     78.27 o 
   3   6  23      222.09       43.44    126.00 o 
   4   6  23      433.59      363.15    141.71 o 
   5   6  23      175.54      378.67    121.91 o 
   1   7  23       10.00      -31.27    125.99 o 
   2   7  23      528.67      484.99    117.47 o 
   4   7  23      165.62       19.98    120.61 o 
   0   0  24     1079.11     1169.20    121.96 o 
   1   0  24      958.90     1259.47     96.96 o 
   2   0  24     2186.28     2155.89    136.44 o 
   3   0  24       24.74      112.13    152.18 o 
   4   0  24      648.51      538.76    153.15 o 
   5   0  24       71.32      -12.75    116.78 o 
   6   0  24     1307.96     1101.60    121.05 o 
   7   0  24      494.25      577.54    152.08 o 
   1   1  24        4.38      162.63     81.44 o 
   2   1  24      289.55      464.86    101.69 o 
   3   1  24       69.10      155.74    101.23 o 
   4   1  24       20.16       -6.08    127.67 o 
   5   1  24       30.77      -60.90     93.24 o 
   6   1  24        0.01       62.42    124.52 o 
   7   1  24        8.62      198.26    140.58 o 
   0   2  24       46.96       48.97     92.54 o 
   1   2  24      287.55      420.87     76.28 o 
   2   2  24     2396.26     2964.84    470.19 o 
   3   2  24       94.30       76.10    102.95 o 
   4   2  24      882.99      936.50    159.11 o 
   5   2  24      286.56      308.78    105.82 o 
   6   2  24      159.61      168.62    106.19 o 
   1   3  24       91.52      163.69     77.19 o 
   2   3  24     1228.61     1208.26    104.84 o 
   3   3  24      172.99      117.28    102.30 o 
   4   3  24       56.46      119.39    160.19 o 
   5   3  24       83.13      149.73    134.48 o 
   6   3  24      248.81      396.09    139.86 o 
   0   4  24        5.64      104.94    124.52 o 
   1   4  24      131.66      227.35     92.59 o 
   2   4  24       62.29      147.69     84.46 o 
   5   4  24       76.01      113.87    138.91 o 
   6   4  24       94.59      301.88    126.96 o 
   1   5  24      219.56      235.99     77.34 o 
   2   5  24      370.94      436.50     87.51 o 
   3   5  24       54.90      -27.26    115.50 o 
   5   5  24      347.84      379.19    116.19 o 
   0   6  24        4.96       43.81    108.59 o 
   1   6  24       30.04       15.83     82.10 o 
   2   6  24     1220.69     1167.49    103.83 o 
   3   6  24        4.93      -18.94    114.55 o 
   4   6  24      573.04      387.17    131.65 o 
   1   7  24       42.90        7.63    112.48 o 
   2   7  24       35.72       27.76    134.09 o 
   1   1  25      425.01      670.70     79.02 o 
   2   1  25      316.43      393.09     97.73 o 
   3   1  25        2.61      -39.06     96.96 o 
   4   1  25      217.40      237.53    102.66 o 
   5   1  25      257.97      212.25    101.26 o 
   6   1  25      171.78       20.56     95.75 o 
   0   2  25      256.06      159.02    130.32 o 
   1   2  25      283.82      361.79     79.54 o 
   2   2  25     1898.73     2019.39    107.38 o 
   3   2  25       63.38       86.77    107.39 o 
   4   2  25      595.64      577.61    147.56 o 
   5   2  25      108.73       94.03    102.81 o 
   6   2  25        4.32       38.54    100.99 o 
   1   3  25       35.82       67.53     73.44 o 
   2   3  25        0.97       99.32    102.53 o 
   3   3  25       26.92      145.23     88.88 o 
   4   3  25       28.02       -0.23     99.62 o 
   5   3  25      269.73       93.70    119.83 o 
   6   3  25       30.72       25.68    143.02 o 
   0   4  25     2360.77     2284.33    120.65 o 
   1   4  25     1171.70     1060.96     89.35 o 
   2   4  25      294.02      318.42     75.00 o 
   3   4  25       55.49       31.82    131.52 o 
   1   5  25        1.68       91.71     87.97 o 
   2   5  25       68.37      165.29     92.57 o 
   3   5  25       15.67      -25.24    143.49 o 
   4   5  25      175.50       34.46    116.31 o 
   0   6  25      449.48      403.01    129.34 o 
   1   6  25      473.77      441.56     86.89 o 
   2   6  25       83.08       48.84    142.30 o 
   3   6  25      127.77      162.99    149.90 o 
   0   0  26      387.10      568.75    120.69 o 
   1   0  26     1461.76     1653.93    142.18 o 
   2   0  26        0.80       30.20    157.65 o 
   3   0  26        0.78      147.17    165.36 o 
   4   0  26       20.77       31.52    150.65 o 
   5   0  26       26.56       64.43    167.87 o 
   1   1  26       20.99      102.72     73.90 o 
   2   1  26       52.60      -13.66    101.81 o 
   3   1  26       13.71       38.63    102.02 o 
   4   1  26      308.49      324.02    104.63 o 
   5   1  26      230.77      121.21    107.79 o 
   0   2  26        7.68       26.91    132.93 o 
   1   2  26      572.93      798.86     86.73 o 
   2   2  26       17.01      101.97     86.56 o 
   3   2  26       26.10       52.65     98.74 o 
   4   2  26       66.55       -0.09    100.22 o 
   5   2  26      283.37      451.28    210.59 o 
   1   3  26      167.55      307.76     75.58 o 
   2   3  26      635.05      838.96    109.66 o 
   3   3  26       14.56      -10.60    106.48 o 
   4   3  26      339.12      284.08    156.89 o 
   5   3  26      332.81      113.10    132.29 o 
   0   4  26       11.98      149.44    119.24 o 
   1   4  26      139.99      299.59     93.68 o 
   2   4  26      199.68      308.57    103.51 o 
   3   4  26        8.92       18.54    136.80 o 
   4   4  26       24.64      -47.45    140.97 o 
   1   5  26      289.05      466.96     90.35 o 
   2   5  26      345.17      418.62    144.46 o 
   3   5  26        5.78      -29.17    145.68 o 
   0   6  26       44.35       20.37    134.66 o 
   1   6  26        2.10       97.14     97.89 o 
   1   1  27      192.07      480.12     85.83 o 
   2   1  27      132.03       82.79    102.23 o 
   3   1  27      405.40      550.30    103.08 o 
   4   1  27      255.54      238.65    113.06 o 
   5   1  27      357.61      353.78    118.59 o 
   0   2  27      568.59      546.41    141.57 o 
   1   2  27        5.78      202.73     85.37 o 
   2   2  27       86.23       69.22    102.12 o 
   3   2  27       31.57       24.98    105.56 o 
   4   2  27       11.11       16.00    107.95 o 
   1   3  27      104.43      175.45     91.62 o 
   2   3  27       13.00      129.63     98.03 o 
   3   3  27      303.11      431.60    107.10 o 
   4   3  27       39.36       44.64    113.21 o 
   0   4  27     1839.34     1896.16    139.62 o 
   1   4  27       40.28      158.01    144.88 o 
   2   4  27        1.01       65.45    143.01 o 
   3   4  27       17.51      -33.25    147.36 o 
   1   5  27       31.12      132.08    102.11 o 
   2   5  27      139.99       33.96    142.88 o 
   0   0  28     4370.82     4441.27    157.81 o 
   1   0  28      114.47      334.41    153.86 o 
   2   0  28       18.72       32.89    141.48 o 
   3   0  28       93.82        6.91    170.70 o 
   4   0  28       36.70      183.15    147.21 o 
   1   1  28       90.91      178.86    110.70 o 
   2   1  28       17.78        1.57    113.84 o 
   3   1  28        7.19       88.74    117.66 o 
   4   1  28      188.25      131.98     99.69 o 
   0   2  28      875.14      863.02    152.47 o 
   1   2  28      106.19      286.98     83.29 o 
   2   2  28       10.43       53.00    112.58 o 
   3   2  28       70.59      137.44    110.95 o 
   1   3  28      122.31      202.92     89.73 o 
   2   3  28      132.83      225.86    142.59 o 
   3   3  28       97.55       81.24    116.54 o 
   0   4  28       31.67       33.12    138.98 o 
   1   4  28       38.05      201.43     91.31 o 
   1   1  29      102.95      266.39    145.12 o 
   2   1  29      352.14      236.89    115.76 o 
   0   2  29      351.92      466.14    152.86 o 
   1   2  29       48.02      178.66    177.13 o 
   2   2  29       40.88       93.09    101.28 o 
                                                 
